# Supplementary material for: Blood bacterial DNA signatures in a prospective cohort of patients with MASLD cirrhosis
Source: Hepatol Commun. 2025 Jun 9;9(7):e0722. doi: 10.1097/HC9.0000000000000722 (PMC12150986; doi:10.1097/HC9.0000000000000722)
Supplement: Supplementary file 3 [file hc9-9-e0722-s003.xlsx]

## Sheet: Sheet1
Supplemental Table S2. List of taxa identified in the 343 plasma cfDNA samples, after filtering based on detection in at least 10% of the 151 patients, and read counts higher than in negative extraction controls. Taxa are ordered by taxonomic level and mean read counts.
			% detection	% detection	Mean read counts
Full lineage	Taxon name	Taxonomic level	Patients (n=151)	Plasma cfDNA samples (n=343)	Plasma cfDNA samples (n=343)
Bacteria|Bacteroidota	Bacteroidota	Phylum	1	1	5431.95
Bacteria|Proteobacteria	Proteobacteria	Phylum	1	1	3377.45
Bacteria|Patescibacteria	Patescibacteria	Phylum	1	1	810.522
Bacteria|Actinobacteriota	Actinobacteriota	Phylum	1	1	709.854
Bacteria|Cyanobacteria	Cyanobacteria	Phylum	1	1	625.309
Bacteria|Bdellovibrionota	Bdellovibrionota	Phylum	1	1	507.519
Bacteria|Firmicutes	Firmicutes	Phylum	1	1	460.921
Bacteria|Verrucomicrobiota	Verrucomicrobiota	Phylum	1	1	298.466
Bacteria|Acidobacteriota	Acidobacteriota	Phylum	1	0.991254	104.035
Bacteria|Myxococcota	Myxococcota	Phylum	0.993377	0.988338	103.02
Bacteria|Planctomycetota	Planctomycetota	Phylum	1	1	89.137
Bacteria|Chloroflexi	Chloroflexi	Phylum	0.966887	0.941691	55.6531
Bacteria|Spirochaetota	Spirochaetota	Phylum	0.97351	0.93586	52.2653
Bacteria|Campylobacterota	Campylobacterota	Phylum	0.81457	0.688047	21.2507
Bacteria|Deinococcota	Deinococcota	Phylum	0.649007	0.457726	18.1254
Bacteria|Elusimicrobiota	Elusimicrobiota	Phylum	0.596026	0.428571	12.4373
Bacteria|Desulfobacterota	Desulfobacterota	Phylum	0.649007	0.457726	10.8746
Bacteria|Gemmatimonadota	Gemmatimonadota	Phylum	0.675497	0.475219	10.8601
Bacteria|Hydrogenedentes	Hydrogenedentes	Phylum	0.238411	0.151603	2.78717
Bacteria|Margulisbacteria	Margulisbacteria	Phylum	0.264901	0.131195	1.83965
Archaea|Crenarchaeota	Crenarchaeota	Phylum	0.18543	0.102041	1.59767
Archaea|Nanoarchaeota	Nanoarchaeota	Phylum	0.165563	0.090379	1.34985
Bacteria|Calditrichota	Calditrichota	Phylum	0.125828	0.0641399	1.17784
Bacteria|Abditibacteriota	Abditibacteriota	Phylum	0.172185	0.0845481	0.96793
Bacteria|FCPU426	FCPU426	Phylum	0.10596	0.0466472	0.851312
Bacteria|Bacteroidota|Bacteroidia	Bacteroidia	Class	1	1	5420.24
Bacteria|Proteobacteria|Gammaproteobacteria	Gammaproteobacteria	Class	1	1	2854.65
Bacteria|Patescibacteria|Gracilibacteria	Gracilibacteria	Class	1	1	778.915
Bacteria|Cyanobacteria|Cyanobacteriia	Cyanobacteriia	Class	1	1	566.408
Bacteria|Actinobacteriota|Actinobacteria	Actinobacteria	Class	1	1	526.72
Bacteria|Proteobacteria|Alphaproteobacteria	Alphaproteobacteria	Class	1	1	522.796
Bacteria|Bdellovibrionota|Oligoflexia	Oligoflexia	Class	1	1	303.98
Bacteria|Verrucomicrobiota|Verrucomicrobiae	Verrucomicrobiae	Class	1	1	275.942
Bacteria|Firmicutes|Clostridia	Clostridia	Class	0.993377	0.976676	258.262
Bacteria|Bdellovibrionota|Bdellovibrionia	Bdellovibrionia	Class	1	1	203.539
Bacteria|Firmicutes|Bacilli	Bacilli	Class	0.986755	0.976676	192.907
Bacteria|Actinobacteriota|Acidimicrobiia	Acidimicrobiia	Class	1	1	169.134
Bacteria|Myxococcota|Polyangia	Polyangia	Class	0.986755	0.976676	82.0146
Bacteria|Planctomycetota|Planctomycetes	Planctomycetes	Class	1	1	73.1254
Bacteria|Cyanobacteria|Vampirivibrionia	Vampirivibrionia	Class	0.913907	0.851312	57.8659
Bacteria|Spirochaetota|Leptospirae	Leptospirae	Class	0.933775	0.877551	43.6531
Bacteria|Acidobacteriota|Blastocatellia	Blastocatellia	Class	0.94702	0.87172	40.0496
Bacteria|Acidobacteriota|Vicinamibacteria	Vicinamibacteria	Class	0.834437	0.731778	29.0117
Bacteria|Campylobacterota|Campylobacteria	Campylobacteria	Class	0.81457	0.688047	21.2507
Bacteria|Myxococcota|Myxococcia	Myxococcia	Class	0.688742	0.562682	20.1924
Bacteria|Acidobacteriota|Acidobacteriae	Acidobacteriae	Class	0.84106	0.71137	19.2799
Bacteria|Deinococcota|Deinococci	Deinococci	Class	0.649007	0.457726	18.1254
Bacteria|Patescibacteria|Parcubacteria	Parcubacteria	Class	0.960265	0.927114	15.8921
Bacteria|Actinobacteriota|Thermoleophilia	Thermoleophilia	Class	0.596026	0.396501	12.6239
Bacteria|Planctomycetota|OM190	OM190	Class	0.668874	0.524781	12.0816
Bacteria|Bacteroidota|Kapabacteria	Kapabacteria	Class	0.688742	0.51312	10.9417
Bacteria|Verrucomicrobiota|Chlamydiae	Chlamydiae	Class	0.827815	0.688047	10.9417
Bacteria|Elusimicrobiota|Lineage_IIb	Lineage_IIb	Class	0.543046	0.381924	10.9271
Bacteria|Gemmatimonadota|Gemmatimonadetes	Gemmatimonadetes	Class	0.675497	0.475219	10.758
Bacteria|Acidobacteriota|Holophagae	Holophagae	Class	0.443709	0.3207	9.2828
Bacteria|Acidobacteriota|Thermoanaerobaculia	Thermoanaerobaculia	Class	0.350993	0.209913	6.12245
Bacteria|Desulfobacterota|uncultured_Desulfobacterota	uncultured_Desulfobacterota	Class	0.423841	0.259475	5.82799
Bacteria|Chloroflexi|KD4_96	KD4_96	Class	0.364238	0.204082	4.6793
Bacteria|Firmicutes|Desulfitobacteriia	Desulfitobacteriia	Class	0.165563	0.0816327	3.3965
Bacteria|Firmicutes|Negativicutes	Negativicutes	Class	0.324503	0.189504	3.3586
Bacteria|Hydrogenedentes|Hydrogenedentia	Hydrogenedentia	Class	0.238411	0.151603	2.78717
Bacteria|Patescibacteria|ABY1	ABY1	Class	0.450331	0.294461	2.14577
Bacteria|Margulisbacteria|Margulisbacteria_u_c	Margulisbacteria_u_c	Class	0.264901	0.131195	1.83965
Archaea|Crenarchaeota|Nitrososphaeria	Nitrososphaeria	Class	0.18543	0.102041	1.59767
Bacteria|Armatimonadota|Fimbriimonadia	Fimbriimonadia	Class	0.165563	0.0845481	1.45773
Archaea|Nanoarchaeota|Nanoarchaeia	Nanoarchaeia	Class	0.165563	0.090379	1.34985
Bacteria|Calditrichota|Calditrichia	Calditrichia	Class	0.125828	0.0641399	1.17784
Bacteria|Verrucomicrobiota|Kiritimatiellae	Kiritimatiellae	Class	0.125828	0.0612245	1.15743
Bacteria|Abditibacteriota|Abditibacteria	Abditibacteria	Class	0.172185	0.0845481	0.96793
Bacteria|FCPU426|FCPU426_u_c	FCPU426_u_c	Class	0.10596	0.0466472	0.851312
Bacteria|Patescibacteria|Microgenomatia	Microgenomatia	Class	0.211921	0.110787	0.746356
Bacteria|Chloroflexi|Chloroflexia	Chloroflexia	Class	0.112583	0.0553936	0.670554
Bacteria|Bacteroidota|Bacteroidia|Flavobacteriales	Flavobacteriales	Order	1	1	4682.71
Bacteria|Proteobacteria|Gammaproteobacteria|Burkholderiales	Burkholderiales	Order	1	1	1441.59
Bacteria|Proteobacteria|Gammaproteobacteria|Pseudomonadales	Pseudomonadales	Order	1	1	857.487
Bacteria|Patescibacteria|Gracilibacteria|Gracilibacteria_u_o	Gracilibacteria_u_o	Order	1	1	753.257
Bacteria|Cyanobacteria|Cyanobacteriia|Chloroplast	Chloroplast	Order	1	1	556.583
Bacteria|Bacteroidota|Bacteroidia|Chitinophagales	Chitinophagales	Order	1	1	424.239
Bacteria|Proteobacteria|Gammaproteobacteria|Enterobacterales	Enterobacterales	Order	1	1	397.778
Bacteria|Actinobacteriota|Actinobacteria|Micrococcales	Micrococcales	Order	1	1	276.621
Bacteria|Verrucomicrobiota|Verrucomicrobiae|Verrucomicrobiales	Verrucomicrobiales	Order	1	0.997085	194.945
Bacteria|Bdellovibrionota|Oligoflexia|0319_6G20	0319_6G20	Order	1	0.997085	174.414
Bacteria|Firmicutes|Clostridia|Peptostreptococcales_Tissierellales	Peptostreptococcales_Tissierellales	Order	0.907285	0.793003	172.09
Bacteria|Bdellovibrionota|Bdellovibrionia|Bacteriovoracales	Bacteriovoracales	Order	1	1	159.633
Bacteria|Actinobacteriota|Acidimicrobiia|Microtrichales	Microtrichales	Order	1	0.997085	156.665
Bacteria|Proteobacteria|Alphaproteobacteria|Sphingomonadales	Sphingomonadales	Order	0.993377	0.994169	149.848
Bacteria|Bacteroidota|Bacteroidia|Sphingobacteriales	Sphingobacteriales	Order	0.993377	0.988338	144.262
Bacteria|Bacteroidota|Bacteroidia|Cytophagales	Cytophagales	Order	1	0.997085	117.845
Bacteria|Proteobacteria|Alphaproteobacteria|Rhizobiales	Rhizobiales	Order	0.993377	0.988338	114.455
Bacteria|Bdellovibrionota|Oligoflexia|Silvanigrellales	Silvanigrellales	Order	0.993377	0.982507	113.414
Bacteria|Firmicutes|Bacilli|Bacillales	Bacillales	Order	0.940397	0.868805	91.9388
Bacteria|Actinobacteriota|Actinobacteria|Corynebacteriales	Corynebacteriales	Order	0.960265	0.932945	89.551
Bacteria|Proteobacteria|Alphaproteobacteria|Rhodobacterales	Rhodobacterales	Order	0.960265	0.944606	81.6997
Bacteria|Proteobacteria|Alphaproteobacteria|Rickettsiales	Rickettsiales	Order	0.986755	0.985423	77.586
Bacteria|Actinobacteriota|Actinobacteria|uncultured_Actinobacteria	uncultured_Actinobacteria	Order	0.953642	0.941691	72.5627
Bacteria|Proteobacteria|Gammaproteobacteria|Legionellales	Legionellales	Order	0.933775	0.895044	62.5743
Bacteria|Actinobacteriota|Actinobacteria|Frankiales	Frankiales	Order	0.940397	0.87172	56.0175
Bacteria|Firmicutes|Bacilli|Staphylococcales	Staphylococcales	Order	0.602649	0.451895	50.0233
Bacteria|Bacteroidota|Bacteroidia|Bacteroidales	Bacteroidales	Order	0.960265	0.87172	47.5889
Bacteria|Firmicutes|Clostridia|Clostridiales	Clostridiales	Order	0.754967	0.673469	46.691
Bacteria|Bdellovibrionota|Bdellovibrionia|Bdellovibrionales	Bdellovibrionales	Order	0.933775	0.877551	43.9067
Bacteria|Spirochaetota|Leptospirae|Leptospirales	Leptospirales	Order	0.933775	0.877551	43.6531
Bacteria|Proteobacteria|Gammaproteobacteria|Xanthomonadales	Xanthomonadales	Order	0.887417	0.819242	43.0233
Bacteria|Verrucomicrobiota|Verrucomicrobiae|Chthoniobacterales	Chthoniobacterales	Order	0.81457	0.699708	30.2507
Bacteria|Acidobacteriota|Vicinamibacteria|Vicinamibacterales	Vicinamibacterales	Order	0.834437	0.725948	28.7376
Bacteria|Firmicutes|Bacilli|Lactobacillales	Lactobacillales	Order	0.741722	0.629738	27.9388
Bacteria|Verrucomicrobiota|Verrucomicrobiae|Pedosphaerales	Pedosphaerales	Order	0.86755	0.682216	27.7085
Bacteria|Cyanobacteria|Vampirivibrionia|Obscuribacterales	Obscuribacterales	Order	0.609272	0.443149	25.551
Bacteria|Planctomycetota|Planctomycetes|Gemmatales	Gemmatales	Order	0.986755	0.938776	24.3382
Bacteria|Planctomycetota|Planctomycetes|Planctomycetales	Planctomycetales	Order	0.993377	0.962099	24.1983
Bacteria|Verrucomicrobiota|Verrucomicrobiae|Opitutales	Opitutales	Order	0.880795	0.708455	22.688
Bacteria|Firmicutes|Clostridia|Oscillospirales	Oscillospirales	Order	0.708609	0.54519	21.6152
Bacteria|Campylobacterota|Campylobacteria|Campylobacterales	Campylobacterales	Order	0.81457	0.688047	21.2507
Bacteria|Myxococcota|Myxococcia|Myxococcales	Myxococcales	Order	0.688742	0.562682	20.1924
Bacteria|Planctomycetota|Planctomycetes|Pirellulales	Pirellulales	Order	0.966887	0.915452	19.1778
Bacteria|Actinobacteriota|Actinobacteria|PeM15	PeM15	Order	0.695364	0.568513	18.4781
Bacteria|Acidobacteriota|Blastocatellia|Blastocatellales	Blastocatellales	Order	0.801325	0.667638	17.9329
Bacteria|Patescibacteria|Gracilibacteria|Absconditabacteriales_SR1_	Absconditabacteriales_SR1_	Order	0.768212	0.591837	17.5627
Bacteria|Bdellovibrionota|Oligoflexia|Oligoflexales	Oligoflexales	Order	0.854305	0.793003	16.1516
Bacteria|Patescibacteria|Parcubacteria|Parcubacteria_u_o	Parcubacteria_u_o	Order	0.953642	0.906706	14.2945
Bacteria|Myxococcota|Polyangia|Haliangiales	Haliangiales	Order	0.688742	0.55102	13.2682
Bacteria|Deinococcota|Deinococci|Thermales	Thermales	Order	0.476821	0.332362	12.9446
Bacteria|Actinobacteriota|Acidimicrobiia|IMCC26256	IMCC26256	Order	0.728477	0.600583	12.3149
Bacteria|Planctomycetota|OM190|OM190_u_o	OM190_u_o	Order	0.668874	0.524781	12.0816
Bacteria|Bacteroidota|Kapabacteria|Kapabacteriales	Kapabacteriales	Order	0.688742	0.51312	10.9417
Bacteria|Verrucomicrobiota|Chlamydiae|Chlamydiales	Chlamydiales	Order	0.827815	0.688047	10.9417
Bacteria|Elusimicrobiota|Lineage_IIb|Lineage_IIb_u_o	Lineage_IIb_u_o	Order	0.543046	0.381924	10.9271
Bacteria|Gemmatimonadota|Gemmatimonadetes|Gemmatimonadales	Gemmatimonadales	Order	0.675497	0.475219	10.758
Bacteria|Acidobacteriota|Acidobacteriae|Paludibaculum	Paludibaculum	Order	0.662252	0.48688	10.2595
Bacteria|Chloroflexi|Anaerolineae|SBR1031	SBR1031	Order	0.827815	0.638484	9.90379
Bacteria|Acidobacteriota|Holophagae|Holophagales	Holophagales	Order	0.443709	0.317784	9.12828
Bacteria|Actinobacteriota|Thermoleophilia|Gaiellales	Gaiellales	Order	0.490066	0.297376	8.50146
Bacteria|Proteobacteria|Alphaproteobacteria|Paracaedibacterales	Paracaedibacterales	Order	0.470199	0.346939	8.40525
Bacteria|Chloroflexi|Anaerolineae|RBG_13_54_9	RBG_13_54_9	Order	0.463576	0.297376	8.36443
Bacteria|Patescibacteria|Gracilibacteria|Candidatus_Peribacteria	Candidatus_Peribacteria	Order	0.794702	0.6793	7.1312
Bacteria|Proteobacteria|Gammaproteobacteria|R7C24	R7C24	Order	0.470199	0.294461	6.94169
Bacteria|Myxococcota|Polyangia|Nannocystales	Nannocystales	Order	0.496689	0.329446	6.83965
Bacteria|Firmicutes|Bacilli|Erysipelotrichales	Erysipelotrichales	Order	0.284768	0.148688	6.793
Bacteria|Acidobacteriota|Thermoanaerobaculia|Thermoanaerobaculales	Thermoanaerobaculales	Order	0.350993	0.209913	6.12245
Bacteria|Desulfobacterota|uncultured_Desulfobacterota|uncultured_Desulfobacterota_u_o	uncultured_Desulfobacterota_u_o	Order	0.423841	0.259475	5.82799
Bacteria|Proteobacteria|Gammaproteobacteria|CCM19a	CCM19a	Order	0.357616	0.218659	5.3586
Bacteria|Firmicutes|Clostridia|Eubacteriales	Eubacteriales	Order	0.450331	0.285714	4.86589
Bacteria|Chloroflexi|KD4_96|KD4_96_u_o	KD4_96_u_o	Order	0.364238	0.204082	4.6793
Bacteria|Actinobacteriota|Thermoleophilia|Solirubrobacterales	Solirubrobacterales	Order	0.311258	0.174927	4.12245
Bacteria|Proteobacteria|Alphaproteobacteria|uncultured_Alphaproteobacteria	uncultured_Alphaproteobacteria	Order	0.284768	0.163265	3.96501
Bacteria|Cyanobacteria|Cyanobacteriia|Synechococcales	Synechococcales	Order	0.337748	0.204082	3.95918
Bacteria|Actinobacteriota|Actinobacteria|Propionibacteriales	Propionibacteriales	Order	0.324503	0.174927	3.7172
Bacteria|Firmicutes|Desulfitobacteriia|Desulfitobacteriales	Desulfitobacteriales	Order	0.165563	0.0816327	3.3965
Bacteria|Firmicutes|Negativicutes|Veillonellales_Selenomonadales	Veillonellales_Selenomonadales	Order	0.324503	0.189504	3.3586
Bacteria|Actinobacteriota|Actinobacteria|Pseudonocardiales	Pseudonocardiales	Order	0.205298	0.102041	3.22741
Bacteria|Actinobacteriota|Actinobacteria|Actinomycetales	Actinomycetales	Order	0.192053	0.0932945	3.08163
Bacteria|Planctomycetota|Planctomycetes|Isosphaerales	Isosphaerales	Order	0.331126	0.172012	2.97085
Bacteria|Hydrogenedentes|Hydrogenedentia|Hydrogenedentiales	Hydrogenedentiales	Order	0.238411	0.151603	2.78717
Bacteria|Cyanobacteria|Vampirivibrionia|Caenarcaniphilales	Caenarcaniphilales	Order	0.198675	0.110787	2.76968
Bacteria|Firmicutes|Bacilli|Thermoactinomycetales	Thermoactinomycetales	Order	0.178808	0.0816327	2.62682
Bacteria|Proteobacteria|Alphaproteobacteria|Caedibacterales	Caedibacterales	Order	0.218543	0.113703	2.58601
Bacteria|Proteobacteria|Alphaproteobacteria|Holosporales	Holosporales	Order	0.192053	0.0962099	2.52478
Bacteria|Firmicutes|Bacilli|Brevibacillales	Brevibacillales	Order	0.10596	0.0466472	2.34402
Bacteria|Margulisbacteria|Margulisbacteria_u_c|Margulisbacteria_u_o	Margulisbacteria_u_o	Order	0.264901	0.131195	1.83965
Bacteria|Firmicutes|Bacilli|RF39	RF39	Order	0.192053	0.0962099	1.79009
Bacteria|Proteobacteria|Alphaproteobacteria|Azospirillales	Azospirillales	Order	0.15894	0.0845481	1.63557
Bacteria|Armatimonadota|Fimbriimonadia|Fimbriimonadales	Fimbriimonadales	Order	0.165563	0.0845481	1.45773
Bacteria|Desulfobacterota|Desulfuromonadia|Geobacterales	Geobacterales	Order	0.112583	0.0524781	1.42274
Bacteria|Proteobacteria|Alphaproteobacteria|Micavibrionales	Micavibrionales	Order	0.198675	0.102041	1.38192
Archaea|Nanoarchaeota|Nanoarchaeia|Woesearchaeales	Woesearchaeales	Order	0.165563	0.090379	1.34985
Bacteria|Calditrichota|Calditrichia|Calditrichales	Calditrichales	Order	0.125828	0.0641399	1.17784
Bacteria|Proteobacteria|Alphaproteobacteria|Defluviicoccales	Defluviicoccales	Order	0.10596	0.0495627	0.970845
Bacteria|Abditibacteriota|Abditibacteria|Abditibacteriales	Abditibacteriales	Order	0.172185	0.0845481	0.96793
Bacteria|Proteobacteria|Gammaproteobacteria|JG36_GS_52	JG36_GS_52	Order	0.10596	0.0524781	0.944606
Bacteria|FCPU426|FCPU426_u_c|FCPU426_u_o	FCPU426_u_o	Order	0.10596	0.0466472	0.851312
Bacteria|Patescibacteria|ABY1|Candidatus_Magasanikbacteria	Candidatus_Magasanikbacteria	Order	0.205298	0.102041	0.763848
Bacteria|Patescibacteria|Parcubacteria|Candidatus_Nomurabacteria	Candidatus_Nomurabacteria	Order	0.245033	0.131195	0.658892
Bacteria|Patescibacteria|Microgenomatia|Candidatus_Woesebacteria	Candidatus_Woesebacteria	Order	0.178808	0.0932945	0.64723
Bacteria|Bacteroidota|Bacteroidia|Flavobacteriales|Flavobacteriaceae	Flavobacteriaceae	Family	1	1	4563.29
Bacteria|Patescibacteria|Gracilibacteria|Gracilibacteria_u_o|Gracilibacteria_u_f	Gracilibacteria_u_f	Family	1	1	753.257
Bacteria|Proteobacteria|Gammaproteobacteria|Burkholderiales|Comamonadaceae	Comamonadaceae	Family	1	1	680.703
Bacteria|Proteobacteria|Gammaproteobacteria|Burkholderiales|Burkholderiaceae	Burkholderiaceae	Family	1	1	622.557
Bacteria|Proteobacteria|Gammaproteobacteria|Pseudomonadales|Moraxellaceae	Moraxellaceae	Family	1	1	579.181
Bacteria|Cyanobacteria|Cyanobacteriia|Chloroplast|Chloroplast_u_f	Chloroplast_u_f	Family	1	1	556.583
Bacteria|Proteobacteria|Gammaproteobacteria|Enterobacterales|Alteromonadaceae	Alteromonadaceae	Family	1	0.997085	368.633
Bacteria|Actinobacteriota|Actinobacteria|Micrococcales|Microbacteriaceae	Microbacteriaceae	Family	1	1	235.647
Bacteria|Proteobacteria|Gammaproteobacteria|Pseudomonadales|Pseudomonadaceae	Pseudomonadaceae	Family	1	1	218.968
Bacteria|Bacteroidota|Bacteroidia|Chitinophagales|uncultured_Chitinophagales	uncultured_Chitinophagales	Family	1	1	209.764
Bacteria|Verrucomicrobiota|Verrucomicrobiae|Verrucomicrobiales|Verrucomicrobiaceae	Verrucomicrobiaceae	Family	1	0.994169	182.224
Bacteria|Bdellovibrionota|Oligoflexia|0319_6G20|0319_6G20_u_f	0319_6G20_u_f	Family	1	0.997085	174.414
Bacteria|Firmicutes|Clostridia|Peptostreptococcales_Tissierellales|Peptostreptococcaceae	Peptostreptococcaceae	Family	0.860927	0.723032	159.898
Bacteria|Bdellovibrionota|Bdellovibrionia|Bacteriovoracales|Bacteriovoracaceae	Bacteriovoracaceae	Family	1	1	159.633
Bacteria|Proteobacteria|Alphaproteobacteria|Sphingomonadales|Sphingomonadaceae	Sphingomonadaceae	Family	0.993377	0.994169	149.848
Bacteria|Bdellovibrionota|Oligoflexia|Silvanigrellales|Silvanigrellaceae	Silvanigrellaceae	Family	0.993377	0.982507	113.414
Bacteria|Bacteroidota|Bacteroidia|Chitinophagales|Chitinophagaceae	Chitinophagaceae	Family	0.993377	0.985423	102.603
Bacteria|Bacteroidota|Bacteroidia|Chitinophagales|Saprospiraceae	Saprospiraceae	Family	0.993377	0.973761	92.4431
Bacteria|Firmicutes|Bacilli|Bacillales|Bacillaceae	Bacillaceae	Family	0.940397	0.860058	87.4781
Bacteria|Proteobacteria|Alphaproteobacteria|Rhodobacterales|Rhodobacteraceae	Rhodobacteraceae	Family	0.960265	0.944606	81.6997
Bacteria|Actinobacteriota|Actinobacteria|uncultured_Actinobacteria|uncultured_Actinobacteria_u_f	uncultured_Actinobacteria_u_f	Family	0.953642	0.941691	72.5627
Bacteria|Bacteroidota|Bacteroidia|Flavobacteriales|Crocinitomicaceae	Crocinitomicaceae	Family	0.986755	0.959184	72.3032
Bacteria|Bacteroidota|Bacteroidia|Sphingobacteriales|env_OPS_17	env_OPS_17	Family	0.94702	0.924198	65.3499
Bacteria|Proteobacteria|Gammaproteobacteria|Legionellales|Legionellaceae	Legionellaceae	Family	0.933775	0.895044	62.5743
Bacteria|Bacteroidota|Bacteroidia|Cytophagales|Spirosomaceae	Spirosomaceae	Family	0.986755	0.965015	56.828
Bacteria|Actinobacteriota|Acidimicrobiia|Microtrichales|Iamiaceae	Iamiaceae	Family	0.940397	0.895044	51.5015
Bacteria|Firmicutes|Bacilli|Staphylococcales|Staphylococcaceae	Staphylococcaceae	Family	0.582781	0.440233	48.9942
Bacteria|Actinobacteriota|Actinobacteria|Frankiales|Sporichthyaceae	Sporichthyaceae	Family	0.907285	0.816327	48.4577
Bacteria|Proteobacteria|Alphaproteobacteria|Rhizobiales|Beijerinckiaceae	Beijerinckiaceae	Family	0.900662	0.813411	46.0146
Bacteria|Bacteroidota|Bacteroidia|Flavobacteriales|Weeksellaceae	Weeksellaceae	Family	0.86755	0.80758	45.312
Bacteria|Bdellovibrionota|Bdellovibrionia|Bdellovibrionales|Bdellovibrionaceae	Bdellovibrionaceae	Family	0.933775	0.877551	43.9067
Bacteria|Firmicutes|Clostridia|Clostridiales|Clostridiaceae	Clostridiaceae	Family	0.748344	0.644315	43.688
Bacteria|Spirochaetota|Leptospirae|Leptospirales|Leptospiraceae	Leptospiraceae	Family	0.933775	0.877551	43.6531
Bacteria|Actinobacteriota|Acidimicrobiia|Microtrichales|Microtrichaceae	Microtrichaceae	Family	0.980132	0.932945	39.344
Bacteria|Proteobacteria|Gammaproteobacteria|Burkholderiales|Oxalobacteraceae	Oxalobacteraceae	Family	0.966887	0.944606	37.1254
Bacteria|Actinobacteriota|Actinobacteria|Micrococcales|Micrococcaceae	Micrococcaceae	Family	0.860927	0.702624	36.2799
Bacteria|Bacteroidota|Bacteroidia|Cytophagales|Cytophagaceae	Cytophagaceae	Family	0.913907	0.80758	35.2478
Bacteria|Actinobacteriota|Actinobacteria|Corynebacteriales|Corynebacteriaceae	Corynebacteriaceae	Family	0.655629	0.472303	34.9125
Bacteria|Proteobacteria|Alphaproteobacteria|Rickettsiales|Mitochondria	Mitochondria	Family	0.933775	0.932945	34.6385
Bacteria|Actinobacteriota|Acidimicrobiia|Microtrichales|uncultured_Microtrichales	uncultured_Microtrichales	Family	0.887417	0.798834	34.0408
Bacteria|Proteobacteria|Gammaproteobacteria|Xanthomonadales|Xanthomonadaceae	Xanthomonadaceae	Family	0.821192	0.723032	33.5685
Bacteria|Actinobacteriota|Acidimicrobiia|Microtrichales|Ilumatobacteraceae	Ilumatobacteraceae	Family	0.953642	0.880466	31.6706
Bacteria|Actinobacteriota|Actinobacteria|Corynebacteriales|Tsukamurellaceae	Tsukamurellaceae	Family	0.807947	0.685131	29.7376
Bacteria|Proteobacteria|Alphaproteobacteria|Caulobacterales|Hyphomonadaceae	Hyphomonadaceae	Family	0.834437	0.720117	28.9096
Bacteria|Proteobacteria|Alphaproteobacteria|Rhizobiales|Hyphomicrobiaceae	Hyphomicrobiaceae	Family	0.801325	0.688047	28.6968
Bacteria|Verrucomicrobiota|Verrucomicrobiae|Chthoniobacterales|Chthoniobacteraceae	Chthoniobacteraceae	Family	0.794702	0.676385	28.105
Bacteria|Verrucomicrobiota|Verrucomicrobiae|Pedosphaerales|Pedosphaeraceae	Pedosphaeraceae	Family	0.86755	0.682216	27.7085
Bacteria|Cyanobacteria|Vampirivibrionia|Obscuribacterales|Obscuribacteraceae	Obscuribacteraceae	Family	0.609272	0.443149	25.551
Bacteria|Proteobacteria|Gammaproteobacteria|Burkholderiales|Neisseriaceae	Neisseriaceae	Family	0.708609	0.594752	25.2216
Bacteria|Proteobacteria|Gammaproteobacteria|Burkholderiales|Methylophilaceae	Methylophilaceae	Family	0.827815	0.702624	24.4752
Bacteria|Proteobacteria|Alphaproteobacteria|Rickettsiales|Rickettsiaceae	Rickettsiaceae	Family	0.688742	0.597668	24.3673
Bacteria|Planctomycetota|Planctomycetes|Gemmatales|Gemmataceae	Gemmataceae	Family	0.986755	0.938776	24.3382
Bacteria|Acidobacteriota|Vicinamibacteria|Vicinamibacterales|Vicinamibacteraceae	Vicinamibacteraceae	Family	0.788079	0.644315	23.3732
Bacteria|Verrucomicrobiota|Verrucomicrobiae|Opitutales|Opitutaceae	Opitutaceae	Family	0.880795	0.708455	22.688
Bacteria|Proteobacteria|Alphaproteobacteria|Caulobacterales|Caulobacteraceae	Caulobacteraceae	Family	0.675497	0.483965	21.7551
Bacteria|Bacteroidota|Bacteroidia|Bacteroidales|Paludibacteraceae	Paludibacteraceae	Family	0.807947	0.629738	21.3965
Bacteria|Bacteroidota|Bacteroidia|Cytophagales|Microscillaceae	Microscillaceae	Family	0.788079	0.64723	21.1837
Bacteria|Myxococcota|Polyangia|Polyangiales|Sandaracinaceae	Sandaracinaceae	Family	0.754967	0.600583	20.3382
Bacteria|Myxococcota|Myxococcia|Myxococcales|Myxococcaceae	Myxococcaceae	Family	0.688742	0.559767	20.0321
Bacteria|Bacteroidota|Bacteroidia|Chitinophagales|37_13	37_13	Family	0.728477	0.606414	19.4286
Bacteria|Planctomycetota|Planctomycetes|Pirellulales|Pirellulaceae	Pirellulaceae	Family	0.966887	0.915452	19.1778
Bacteria|Actinobacteriota|Actinobacteria|PeM15|PeM15_u_f	PeM15_u_f	Family	0.695364	0.568513	18.4781
Bacteria|Proteobacteria|Gammaproteobacteria|Burkholderiales|Rhodocyclaceae	Rhodocyclaceae	Family	0.807947	0.693878	18.3965
Bacteria|Proteobacteria|Gammaproteobacteria|Pseudomonadales|Cellvibrionaceae	Cellvibrionaceae	Family	0.768212	0.626822	18.312
Bacteria|Acidobacteriota|Blastocatellia|Blastocatellales|Blastocatellaceae	Blastocatellaceae	Family	0.801325	0.667638	17.9329
Bacteria|Patescibacteria|Gracilibacteria|Absconditabacteriales_SR1_|Absconditabacteriales_SR1__u_f	Absconditabacteriales_SR1__u_f	Family	0.768212	0.591837	17.5627
Bacteria|Bdellovibrionota|Oligoflexia|Oligoflexales|Oligoflexaceae	Oligoflexaceae	Family	0.854305	0.793003	16.1516
Bacteria|Proteobacteria|Gammaproteobacteria|Enterobacterales|Enterobacteriaceae	Enterobacteriaceae	Family	0.463576	0.309038	16.0292
Bacteria|Proteobacteria|Gammaproteobacteria|Pseudomonadales|Halomonadaceae	Halomonadaceae	Family	0.496689	0.367347	15.6793
Bacteria|Firmicutes|Clostridia|Oscillospirales|Hungateiclostridiaceae	Hungateiclostridiaceae	Family	0.615894	0.446064	15.4082
Bacteria|Actinobacteriota|Actinobacteria|Corynebacteriales|Nocardiaceae	Nocardiaceae	Family	0.695364	0.498542	14.516
Bacteria|Patescibacteria|Parcubacteria|Parcubacteria_u_o|Parcubacteria_u_f	Parcubacteria_u_f	Family	0.953642	0.906706	14.2945
Bacteria|Firmicutes|Bacilli|Lactobacillales|Enterococcaceae	Enterococcaceae	Family	0.596026	0.422741	13.8222
Bacteria|Myxococcota|Polyangia|Haliangiales|Haliangiaceae	Haliangiaceae	Family	0.688742	0.55102	13.2682
Bacteria|Deinococcota|Deinococci|Thermales|Thermaceae	Thermaceae	Family	0.476821	0.332362	12.9446
Bacteria|Planctomycetota|Planctomycetes|Planctomycetales|Rubinisphaeraceae	Rubinisphaeraceae	Family	0.880795	0.778426	12.6589
Bacteria|Bacteroidota|Bacteroidia|Sphingobacteriales|AKYH767	AKYH767	Family	0.556291	0.393586	12.5394
Bacteria|Actinobacteriota|Acidimicrobiia|IMCC26256|IMCC26256_u_f	IMCC26256_u_f	Family	0.728477	0.600583	12.3149
Bacteria|Proteobacteria|Alphaproteobacteria|Rhizobiales|A0839	A0839	Family	0.642384	0.51312	12.0991
Bacteria|Planctomycetota|OM190|OM190_u_o|OM190_u_f	OM190_u_f	Family	0.668874	0.524781	12.0816
Bacteria|Bacteroidota|Kapabacteria|Kapabacteriales|Kapabacteriales_u_f	Kapabacteriales_u_f	Family	0.688742	0.51312	10.9417
Bacteria|Elusimicrobiota|Lineage_IIb|Lineage_IIb_u_o|Lineage_IIb_u_f	Lineage_IIb_u_f	Family	0.543046	0.381924	10.9271
Bacteria|Gemmatimonadota|Gemmatimonadetes|Gemmatimonadales|Gemmatimonadaceae	Gemmatimonadaceae	Family	0.675497	0.475219	10.758
Bacteria|Acidobacteriota|Acidobacteriae|Paludibaculum|Paludibaculum_u_f	Paludibaculum_u_f	Family	0.662252	0.48688	10.2595
Archaea|Halobacterota|Halobacteria|Halobacterales|Haloferacaceae	Haloferacaceae	Family	0.86755	0.816327	9.81924
Bacteria|Actinobacteriota|Actinobacteria|Corynebacteriales|Mycobacteriaceae	Mycobacteriaceae	Family	0.344371	0.186589	9.5277
Bacteria|Chloroflexi|Anaerolineae|SBR1031|A4b	A4b	Family	0.807947	0.629738	9.46647
Bacteria|Acidobacteriota|Holophagae|Holophagales|Holophagaceae	Holophagaceae	Family	0.443709	0.317784	9.12828
Bacteria|Firmicutes|Bacilli|Lactobacillales|Streptococcaceae	Streptococcaceae	Family	0.476821	0.3207	8.74927
Bacteria|Proteobacteria|Alphaproteobacteria|Paracaedibacterales|Paracaedibacteraceae	Paracaedibacteraceae	Family	0.470199	0.346939	8.40525
Bacteria|Chloroflexi|Anaerolineae|RBG_13_54_9|RBG_13_54_9_u_f	RBG_13_54_9_u_f	Family	0.463576	0.297376	8.36443
Bacteria|Myxococcota|Polyangia|Polyangiales|Phaselicystidaceae	Phaselicystidaceae	Family	0.450331	0.3207	7.95044
Bacteria|Proteobacteria|Alphaproteobacteria|Rickettsiales|SM2D12	SM2D12	Family	0.523179	0.35277	7.82507
Bacteria|Firmicutes|Clostridia|Peptostreptococcales_Tissierellales|Family_XI	Family_XI	Family	0.271523	0.154519	7.56851
Bacteria|Verrucomicrobiota|Chlamydiae|Chlamydiales|Parachlamydiaceae	Parachlamydiaceae	Family	0.754967	0.562682	7.15452
Bacteria|Patescibacteria|Gracilibacteria|Candidatus_Peribacteria|Candidatus_Peribacteria_u_f	Candidatus_Peribacteria_u_f	Family	0.794702	0.6793	7.1312
Bacteria|Proteobacteria|Gammaproteobacteria|R7C24|R7C24_u_f	R7C24_u_f	Family	0.470199	0.294461	6.94169
Bacteria|Myxococcota|Polyangia|Nannocystales|Nannocystaceae	Nannocystaceae	Family	0.496689	0.329446	6.83965
Bacteria|Proteobacteria|Alphaproteobacteria|Rhodospirillales|uncultured_Rhodospirillales	uncultured_Rhodospirillales	Family	0.470199	0.297376	6.64431
Bacteria|Firmicutes|Bacilli|Erysipelotrichales|Erysipelotrichaceae	Erysipelotrichaceae	Family	0.271523	0.137026	6.40816
Bacteria|Campylobacterota|Campylobacteria|Campylobacterales|Sulfurospirillaceae	Sulfurospirillaceae	Family	0.410596	0.276968	6.35569
Bacteria|Actinobacteriota|Thermoleophilia|Gaiellales|Gaiellaceae	Gaiellaceae	Family	0.417219	0.22449	6.21866
Bacteria|Acidobacteriota|Thermoanaerobaculia|Thermoanaerobaculales|Thermoanaerobaculaceae	Thermoanaerobaculaceae	Family	0.350993	0.209913	6.12245
Bacteria|Desulfobacterota|uncultured_Desulfobacterota|uncultured_Desulfobacterota_u_o|uncultured_Desulfobacterota_u_f	uncultured_Desulfobacterota_u_f	Family	0.423841	0.259475	5.82799
Bacteria|Bacteroidota|Bacteroidia|Bacteroidales|Marinilabiliaceae	Marinilabiliaceae	Family	0.331126	0.183673	5.36443
Bacteria|Proteobacteria|Gammaproteobacteria|CCM19a|CCM19a_u_f	CCM19a_u_f	Family	0.357616	0.218659	5.3586
Bacteria|Proteobacteria|Alphaproteobacteria|Rickettsiales|Candidatus_Jidaibacter	Candidatus_Jidaibacter	Family	0.364238	0.212828	5.27697
Bacteria|Acidobacteriota|Vicinamibacteria|Vicinamibacterales|uncultured_Vicinamibacterales	uncultured_Vicinamibacterales	Family	0.357616	0.209913	5.26531
Bacteria|Proteobacteria|Gammaproteobacteria|Enterobacterales|Aeromonadaceae	Aeromonadaceae	Family	0.556291	0.413994	4.92711
Bacteria|Firmicutes|Clostridia|Eubacteriales|Eubacteriaceae	Eubacteriaceae	Family	0.450331	0.282799	4.77259
Bacteria|Chloroflexi|KD4_96|KD4_96_u_o|KD4_96_u_f	KD4_96_u_f	Family	0.364238	0.204082	4.6793
Bacteria|Proteobacteria|Alphaproteobacteria|Rhizobiales|Rhizobiaceae	Rhizobiaceae	Family	0.258278	0.145773	4.65015
Bacteria|Firmicutes|Bacilli|Bacillales|Planococcaceae	Planococcaceae	Family	0.13245	0.0612245	4.18367
Bacteria|Proteobacteria|Gammaproteobacteria|Burkholderiales|Nitrosomonadaceae	Nitrosomonadaceae	Family	0.390728	0.241983	4
Bacteria|Proteobacteria|Gammaproteobacteria|Burkholderiales|B1_7BS	B1_7BS	Family	0.337748	0.183673	3.97085
Bacteria|Proteobacteria|Alphaproteobacteria|uncultured_Alphaproteobacteria|uncultured_Alphaproteobacteria_u_f	uncultured_Alphaproteobacteria_u_f	Family	0.284768	0.163265	3.96501
Bacteria|Cyanobacteria|Cyanobacteriia|Synechococcales|Cyanobiaceae	Cyanobiaceae	Family	0.337748	0.204082	3.95918
Bacteria|Bacteroidota|Bacteroidia|Bacteroidales|Bacteroidaceae	Bacteroidaceae	Family	0.278146	0.157434	3.93003
Bacteria|Proteobacteria|Gammaproteobacteria|Enterobacterales|Pasteurellaceae	Pasteurellaceae	Family	0.231788	0.125364	3.88338
Bacteria|Proteobacteria|Gammaproteobacteria|Enterobacterales|Yersiniaceae	Yersiniaceae	Family	0.238411	0.119534	3.80466
Bacteria|Firmicutes|Desulfitobacteriia|Desulfitobacteriales|Desulfitobacteriaceae	Desulfitobacteriaceae	Family	0.15894	0.0787172	3.32945
Bacteria|Actinobacteriota|Actinobacteria|Propionibacteriales|Nocardioidaceae	Nocardioidaceae	Family	0.311258	0.16035	3.27988
Bacteria|Firmicutes|Clostridia|Peptostreptococcales_Tissierellales|Anaerovoracaceae	Anaerovoracaceae	Family	0.211921	0.104956	3.23907
Bacteria|Actinobacteriota|Actinobacteria|Pseudonocardiales|Pseudonocardiaceae	Pseudonocardiaceae	Family	0.205298	0.102041	3.22741
Bacteria|Bacteroidota|Bacteroidia|Sphingobacteriales|KD3_93	KD3_93	Family	0.258278	0.134111	3.1312
Bacteria|Cyanobacteria|Cyanobacteriia|Cyanobacteriales|Phormidiaceae	Phormidiaceae	Family	0.205298	0.110787	3.11079
Bacteria|Actinobacteriota|Actinobacteria|Actinomycetales|Actinomycetaceae	Actinomycetaceae	Family	0.192053	0.0932945	3.08163
Bacteria|Firmicutes|Clostridia|Clostridiales|Caloramatoraceae	Caloramatoraceae	Family	0.198675	0.0991254	2.97085
Bacteria|Planctomycetota|Planctomycetes|Isosphaerales|Isosphaeraceae	Isosphaeraceae	Family	0.331126	0.172012	2.97085
Bacteria|Actinobacteriota|Thermoleophilia|Solirubrobacterales|67_14	67_14	Family	0.225166	0.116618	2.95044
Bacteria|Campylobacterota|Campylobacteria|Campylobacterales|Arcobacteraceae	Arcobacteraceae	Family	0.251656	0.142857	2.79883
Bacteria|Hydrogenedentes|Hydrogenedentia|Hydrogenedentiales|Hydrogenedensaceae	Hydrogenedensaceae	Family	0.238411	0.151603	2.78717
Bacteria|Cyanobacteria|Vampirivibrionia|Caenarcaniphilales|Caenarcaniphilales_u_f	Caenarcaniphilales_u_f	Family	0.198675	0.110787	2.76968
Bacteria|Campylobacterota|Campylobacteria|Campylobacterales|uncultured_Campylobacterales	uncultured_Campylobacterales	Family	0.258278	0.134111	2.64723
Bacteria|Firmicutes|Bacilli|Thermoactinomycetales|Thermoactinomycetaceae	Thermoactinomycetaceae	Family	0.178808	0.0816327	2.62682
Bacteria|Proteobacteria|Alphaproteobacteria|Caedibacterales|Caedibacteraceae	Caedibacteraceae	Family	0.218543	0.113703	2.58601
Bacteria|Proteobacteria|Alphaproteobacteria|Holosporales|Holosporaceae	Holosporaceae	Family	0.192053	0.0962099	2.52478
Bacteria|Firmicutes|Bacilli|Brevibacillales|Brevibacillaceae	Brevibacillaceae	Family	0.10596	0.0466472	2.34402
Bacteria|Actinobacteriota|Actinobacteria|Frankiales|Geodermatophilaceae	Geodermatophilaceae	Family	0.205298	0.104956	2.28863
Bacteria|Verrucomicrobiota|Verrucomicrobiae|Verrucomicrobiales|DEV007	DEV007	Family	0.344371	0.19242	2.26822
Bacteria|Proteobacteria|Gammaproteobacteria|Burkholderiales|TRA3_20	TRA3_20	Family	0.211921	0.102041	2.26531
Bacteria|Verrucomicrobiota|Verrucomicrobiae|Chthoniobacterales|Terrimicrobiaceae	Terrimicrobiaceae	Family	0.152318	0.0787172	2.14577
Bacteria|Proteobacteria|Gammaproteobacteria|Burkholderiales|Gallionellaceae	Gallionellaceae	Family	0.258278	0.139942	2.10204
Bacteria|Bacteroidota|Bacteroidia|Bacteroidales|Prevotellaceae	Prevotellaceae	Family	0.165563	0.0845481	2.04665
Bacteria|Firmicutes|Bacilli|Lactobacillales|Lactobacillaceae	Lactobacillaceae	Family	0.165563	0.0874636	2.02041
Bacteria|Verrucomicrobiota|Chlamydiae|Chlamydiales|cvE6	cvE6	Family	0.331126	0.180758	1.96793
Bacteria|Margulisbacteria|Margulisbacteria_u_c|Margulisbacteria_u_o|Margulisbacteria_u_f	Margulisbacteria_u_f	Family	0.264901	0.131195	1.83965
Bacteria|Verrucomicrobiota|Chlamydiae|Chlamydiales|Simkaniaceae	Simkaniaceae	Family	0.324503	0.166181	1.81924
Bacteria|Firmicutes|Bacilli|RF39|RF39_u_f	RF39_u_f	Family	0.192053	0.0962099	1.79009
Bacteria|Bacteroidota|Bacteroidia|Bacteroidales|Rikenellaceae	Rikenellaceae	Family	0.13245	0.0612245	1.77843
Bacteria|Firmicutes|Negativicutes|Veillonellales_Selenomonadales|Sporomusaceae	Sporomusaceae	Family	0.251656	0.139942	1.56268
Bacteria|Armatimonadota|Fimbriimonadia|Fimbriimonadales|Fimbriimonadaceae	Fimbriimonadaceae	Family	0.165563	0.0845481	1.45773
Bacteria|Bacteroidota|Bacteroidia|Bacteroidales|Williamwhitmaniaceae	Williamwhitmaniaceae	Family	0.172185	0.0816327	1.44606
Bacteria|Desulfobacterota|Desulfuromonadia|Geobacterales|Geobacteraceae	Geobacteraceae	Family	0.112583	0.0524781	1.42274
Bacteria|Proteobacteria|Alphaproteobacteria|Azospirillales|Azospirillaceae	Azospirillaceae	Family	0.145695	0.0728863	1.39359
Bacteria|Proteobacteria|Alphaproteobacteria|Micavibrionales|uncultured_Micavibrionales	uncultured_Micavibrionales	Family	0.198675	0.102041	1.38192
Bacteria|Actinobacteriota|Actinobacteria|Frankiales|uncultured_Frankiales	uncultured_Frankiales	Family	0.152318	0.0670554	1.37901
Bacteria|Deinococcota|Deinococci|Deinococcales|Trueperaceae	Trueperaceae	Family	0.172185	0.0787172	1.34985
Bacteria|Calditrichota|Calditrichia|Calditrichales|Calditrichaceae	Calditrichaceae	Family	0.125828	0.0641399	1.17784
Bacteria|Actinobacteriota|Thermoleophilia|Solirubrobacterales|Solirubrobacteraceae	Solirubrobacteraceae	Family	0.13245	0.0728863	1.17201
Bacteria|Proteobacteria|Gammaproteobacteria|Burkholderiales|Aquaspirillaceae	Aquaspirillaceae	Family	0.139073	0.0787172	1.0379
Bacteria|Proteobacteria|Alphaproteobacteria|Defluviicoccales|uncultured_Defluviicoccales	uncultured_Defluviicoccales	Family	0.10596	0.0495627	0.970845
Bacteria|Abditibacteriota|Abditibacteria|Abditibacteriales|Abditibacteriaceae	Abditibacteriaceae	Family	0.172185	0.0845481	0.96793
Bacteria|Proteobacteria|Gammaproteobacteria|JG36_GS_52|JG36_GS_52_u_f	JG36_GS_52_u_f	Family	0.10596	0.0524781	0.944606
Bacteria|Dependentiae|Babeliae|Babeliales|Babeliaceae	Babeliaceae	Family	0.13245	0.0612245	0.927114
Archaea|Nanoarchaeota|Nanoarchaeia|Woesearchaeales|Woesearchaeales_u_f	Woesearchaeales_u_f	Family	0.119205	0.0612245	0.924198
Bacteria|FCPU426|FCPU426_u_c|FCPU426_u_o|FCPU426_u_f	FCPU426_u_f	Family	0.10596	0.0466472	0.851312
Bacteria|Patescibacteria|ABY1|Candidatus_Magasanikbacteria|Candidatus_Magasanikbacteria_u_f	Candidatus_Magasanikbacteria_u_f	Family	0.205298	0.102041	0.763848
Bacteria|Patescibacteria|Parcubacteria|Candidatus_Nomurabacteria|Candidatus_Nomurabacteria_u_f	Candidatus_Nomurabacteria_u_f	Family	0.245033	0.131195	0.658892
Bacteria|Patescibacteria|Microgenomatia|Candidatus_Woesebacteria|Candidatus_Woesebacteria_u_f	Candidatus_Woesebacteria_u_f	Family	0.178808	0.0932945	0.64723
Bacteria|Bacteroidota|Bacteroidia|Flavobacteriales|Flavobacteriaceae|Flavobacterium	Flavobacterium	Genus	1	1	4562.47
Bacteria|Patescibacteria|Gracilibacteria|Gracilibacteria_u_o|Gracilibacteria_u_f|Gracilibacteria_u_g	Gracilibacteria_u_g	Genus	1	1	753.257
Bacteria|Proteobacteria|Gammaproteobacteria|Burkholderiales|Comamonadaceae|Pelomonas	Pelomonas	Genus	1	1	667.936
Bacteria|Proteobacteria|Gammaproteobacteria|Burkholderiales|Burkholderiaceae|Robbsia	Robbsia	Genus	1	1	594.318
Bacteria|Proteobacteria|Gammaproteobacteria|Pseudomonadales|Moraxellaceae|Acinetobacter	Acinetobacter	Genus	1	1	559.006
Bacteria|Cyanobacteria|Cyanobacteriia|Chloroplast|Chloroplast_u_f|Chloroplast_u_g	Chloroplast_u_g	Genus	1	1	556.583
Bacteria|Proteobacteria|Gammaproteobacteria|Enterobacterales|Alteromonadaceae|Rheinheimera	Rheinheimera	Genus	1	0.997085	368.633
Bacteria|Proteobacteria|Gammaproteobacteria|Pseudomonadales|Pseudomonadaceae|Pseudomonas	Pseudomonas	Genus	1	1	218.968
Bacteria|Bacteroidota|Bacteroidia|Chitinophagales|uncultured_Chitinophagales|uncultured_Chitinophagales_u_g	uncultured_Chitinophagales_u_g	Genus	1	1	209.764
Bacteria|Actinobacteriota|Actinobacteria|Micrococcales|Microbacteriaceae|Rhodoluna	Rhodoluna	Genus	1	1	184.741
Bacteria|Bdellovibrionota|Oligoflexia|0319_6G20|0319_6G20_u_f|0319_6G20_u_g	0319_6G20_u_g	Genus	1	0.997085	174.414
Bacteria|Verrucomicrobiota|Verrucomicrobiae|Verrucomicrobiales|Verrucomicrobiaceae|Prosthecobacter	Prosthecobacter	Genus	1	0.991254	169.367
Bacteria|Bdellovibrionota|Bdellovibrionia|Bacteriovoracales|Bacteriovoracaceae|Peredibacter	Peredibacter	Genus	1	1	157.376
Bacteria|Firmicutes|Clostridia|Peptostreptococcales_Tissierellales|Peptostreptococcaceae|uncultured_Peptostreptococcaceae	uncultured_Peptostreptococcaceae	Genus	0.754967	0.586006	128.329
Bacteria|Bdellovibrionota|Oligoflexia|Silvanigrellales|Silvanigrellaceae|Silvanigrella	Silvanigrella	Genus	0.993377	0.982507	113.181
Bacteria|Bacteroidota|Bacteroidia|Chitinophagales|Saprospiraceae|uncultured_Saprospiraceae	uncultured_Saprospiraceae	Genus	0.986755	0.965015	75.6997
Bacteria|Actinobacteriota|Actinobacteria|uncultured_Actinobacteria|uncultured_Actinobacteria_u_f|uncultured_Actinobacteria_u_g	uncultured_Actinobacteria_u_g	Genus	0.953642	0.941691	72.5627
Bacteria|Bacteroidota|Bacteroidia|Flavobacteriales|Crocinitomicaceae|Fluviicola	Fluviicola	Genus	0.986755	0.959184	71.2682
Bacteria|Firmicutes|Bacilli|Bacillales|Bacillaceae|Bacillus	Bacillus	Genus	0.887417	0.766764	69.5918
Bacteria|Proteobacteria|Alphaproteobacteria|Rhodobacterales|Rhodobacteraceae|Rhodobacter	Rhodobacter	Genus	0.953642	0.921283	67.0525
Bacteria|Bacteroidota|Bacteroidia|Sphingobacteriales|env_OPS_17|env_OPS_17_u_g	env_OPS_17_u_g	Genus	0.94702	0.924198	65.3499
Bacteria|Proteobacteria|Gammaproteobacteria|Legionellales|Legionellaceae|Legionella	Legionella	Genus	0.933775	0.895044	62.5743
Bacteria|Bacteroidota|Bacteroidia|Chitinophagales|Chitinophagaceae|Edaphobaculum	Edaphobaculum	Genus	0.966887	0.93586	59.8805
Bacteria|Proteobacteria|Alphaproteobacteria|Sphingomonadales|Sphingomonadaceae|Novosphingobium	Novosphingobium	Genus	0.940397	0.857143	54.7055
Bacteria|Actinobacteriota|Acidimicrobiia|Microtrichales|Iamiaceae|Iamia	Iamia	Genus	0.940397	0.895044	51.5015
Bacteria|Firmicutes|Bacilli|Staphylococcales|Staphylococcaceae|Staphylococcus	Staphylococcus	Genus	0.576159	0.431487	48.6618
Bacteria|Actinobacteriota|Actinobacteria|Micrococcales|Microbacteriaceae|Aurantimicrobium	Aurantimicrobium	Genus	0.900662	0.810496	45.4227
Bacteria|Spirochaetota|Leptospirae|Leptospirales|Leptospiraceae|Turneriella	Turneriella	Genus	0.933775	0.865889	43.1458
Bacteria|Bdellovibrionota|Bdellovibrionia|Bdellovibrionales|Bdellovibrionaceae|Bdellovibrio	Bdellovibrio	Genus	0.933775	0.862974	42.3149
Bacteria|Actinobacteriota|Actinobacteria|Frankiales|Sporichthyaceae|hgcI_clade	hgcI_clade	Genus	0.880795	0.755102	41.895
Bacteria|Proteobacteria|Alphaproteobacteria|Rhizobiales|Beijerinckiaceae|Methylobacterium_Methylorubrum	Methylobacterium_Methylorubrum	Genus	0.81457	0.699708	37.5073
Bacteria|Bacteroidota|Bacteroidia|Cytophagales|Spirosomaceae|Pseudarcicella	Pseudarcicella	Genus	0.92053	0.874636	36.1953
Bacteria|Proteobacteria|Alphaproteobacteria|Rickettsiales|Mitochondria|Mitochondria_u_g	Mitochondria_u_g	Genus	0.933775	0.932945	34.6385
Bacteria|Bacteroidota|Bacteroidia|Cytophagales|Cytophagaceae|Cytophaga	Cytophaga	Genus	0.907285	0.801749	34.6152
Bacteria|Actinobacteriota|Acidimicrobiia|Microtrichales|uncultured_Microtrichales|uncultured_Microtrichales_u_g	uncultured_Microtrichales_u_g	Genus	0.887417	0.798834	34.0408
Bacteria|Firmicutes|Clostridia|Peptostreptococcales_Tissierellales|Peptostreptococcaceae|Paeniclostridium	Paeniclostridium	Genus	0.490066	0.306122	29.8367
Bacteria|Actinobacteriota|Actinobacteria|Corynebacteriales|Tsukamurellaceae|Tsukamurella	Tsukamurella	Genus	0.807947	0.685131	29.7376
Bacteria|Verrucomicrobiota|Verrucomicrobiae|Chthoniobacterales|Chthoniobacteraceae|Chthoniobacter	Chthoniobacter	Genus	0.788079	0.670554	27.4577
Bacteria|Firmicutes|Clostridia|Clostridiales|Clostridiaceae|Clostridium_sensu_stricto_1	Clostridium_sensu_stricto_1	Genus	0.582781	0.396501	26.8192
Bacteria|Proteobacteria|Alphaproteobacteria|Sphingomonadales|Sphingomonadaceae|Sphingopyxis	Sphingopyxis	Genus	0.794702	0.717201	26.1224
Bacteria|Proteobacteria|Alphaproteobacteria|Rhizobiales|Hyphomicrobiaceae|Hyphomicrobium	Hyphomicrobium	Genus	0.774834	0.635569	25.2945
Bacteria|Actinobacteriota|Acidimicrobiia|Microtrichales|Microtrichaceae|IMCC26207	IMCC26207	Genus	0.887417	0.822157	25.1924
Bacteria|Cyanobacteria|Vampirivibrionia|Obscuribacterales|Obscuribacteraceae|Candidatus_Obscuribacter	Candidatus_Obscuribacter	Genus	0.589404	0.434402	25.0933
Bacteria|Actinobacteriota|Acidimicrobiia|Microtrichales|Ilumatobacteraceae|CL500_29_marine_group	CL500_29_marine_group	Genus	0.92053	0.801749	25.0029
Bacteria|Proteobacteria|Gammaproteobacteria|Burkholderiales|Burkholderiaceae|Polynucleobacter	Polynucleobacter	Genus	0.953642	0.918367	24.551
Bacteria|Proteobacteria|Gammaproteobacteria|Burkholderiales|Neisseriaceae|uncultured_Neisseriaceae	uncultured_Neisseriaceae	Genus	0.695364	0.574344	23.9446
Bacteria|Proteobacteria|Alphaproteobacteria|Sphingomonadales|Sphingomonadaceae|uncultured_Sphingomonadaceae	uncultured_Sphingomonadaceae	Genus	0.821192	0.664723	23.414
Bacteria|Acidobacteriota|Vicinamibacteria|Vicinamibacterales|Vicinamibacteraceae|Vicinamibacteraceae_u_g	Vicinamibacteraceae_u_g	Genus	0.788079	0.644315	23.2886
Bacteria|Bacteroidota|Bacteroidia|Flavobacteriales|Weeksellaceae|Chryseobacterium	Chryseobacterium	Genus	0.748344	0.618076	22.5889
Bacteria|Actinobacteriota|Actinobacteria|Micrococcales|Micrococcaceae|Renibacterium	Renibacterium	Genus	0.695364	0.489796	22.414
Bacteria|Bacteroidota|Bacteroidia|Bacteroidales|Paludibacteraceae|Paludibacter	Paludibacter	Genus	0.807947	0.629738	21.1866
Bacteria|Proteobacteria|Alphaproteobacteria|Sphingomonadales|Sphingomonadaceae|Sphingomonas	Sphingomonas	Genus	0.675497	0.504373	20.5569
Bacteria|Verrucomicrobiota|Verrucomicrobiae|Opitutales|Opitutaceae|Opitutus	Opitutus	Genus	0.860927	0.670554	20.4956
Bacteria|Actinobacteriota|Actinobacteria|Corynebacteriales|Corynebacteriaceae|Corynebacterium	Corynebacterium	Genus	0.549669	0.364431	20.4519
Bacteria|Bacteroidota|Bacteroidia|Flavobacteriales|Weeksellaceae|Cloacibacterium	Cloacibacterium	Genus	0.635762	0.472303	19.4665
Bacteria|Bacteroidota|Bacteroidia|Chitinophagales|37_13|37_13_u_g	37_13_u_g	Genus	0.728477	0.606414	19.4286
Bacteria|Actinobacteriota|Actinobacteria|PeM15|PeM15_u_f|PeM15_u_g	PeM15_u_g	Genus	0.695364	0.568513	18.4781
Bacteria|Proteobacteria|Gammaproteobacteria|Pseudomonadales|Cellvibrionaceae|Cellvibrio	Cellvibrio	Genus	0.768212	0.626822	18.2478
Bacteria|Proteobacteria|Gammaproteobacteria|Burkholderiales|Oxalobacteraceae|Collimonas	Collimonas	Genus	0.887417	0.819242	17.8863
Bacteria|Patescibacteria|Gracilibacteria|Absconditabacteriales_SR1_|Absconditabacteriales_SR1__u_f|Absconditabacteriales_SR1__u_g	Absconditabacteriales_SR1__u_g	Genus	0.768212	0.591837	17.5627
Bacteria|Firmicutes|Bacilli|Bacillales|Bacillaceae|Geobacillus	Geobacillus	Genus	0.450331	0.332362	17.2216
Bacteria|Proteobacteria|Gammaproteobacteria|Burkholderiales|Oxalobacteraceae|Duganella	Duganella	Genus	0.81457	0.755102	16.6531
Archaea|Halobacterota|Halobacteria|Halobacterales|Halomicrobiaceae|Natronomonas	Natronomonas	Genus	0.84106	0.699708	16.0641
Bacteria|Bdellovibrionota|Oligoflexia|Oligoflexales|Oligoflexaceae|uncultured_Oligoflexaceae	uncultured_Oligoflexaceae	Genus	0.847682	0.766764	15.8571
Bacteria|Bacteroidota|Bacteroidia|Chitinophagales|Chitinophagaceae|uncultured_Chitinophagaceae	uncultured_Chitinophagaceae	Genus	0.741722	0.562682	15.8076
Bacteria|Planctomycetota|Planctomycetes|Pirellulales|Pirellulaceae|Pirellula	Pirellula	Genus	0.966887	0.877551	14.9883
Bacteria|Proteobacteria|Alphaproteobacteria|Caulobacterales|Caulobacteraceae|Brevundimonas	Brevundimonas	Genus	0.543046	0.349854	14.93
Bacteria|Proteobacteria|Gammaproteobacteria|Burkholderiales|Rhodocyclaceae|Dechloromonas	Dechloromonas	Genus	0.701987	0.606414	14.5539
Bacteria|Proteobacteria|Gammaproteobacteria|Pseudomonadales|Halomonadaceae|Halomonas	Halomonas	Genus	0.423841	0.323615	14.3003
Bacteria|Patescibacteria|Parcubacteria|Parcubacteria_u_o|Parcubacteria_u_f|Parcubacteria_u_g	Parcubacteria_u_g	Genus	0.953642	0.906706	14.2945
Bacteria|Actinobacteriota|Acidimicrobiia|Microtrichales|Microtrichaceae|uncultured_Microtrichaceae	uncultured_Microtrichaceae	Genus	0.741722	0.574344	14.1516
Bacteria|Actinobacteriota|Actinobacteria|Corynebacteriales|Nocardiaceae|Rhodococcus	Rhodococcus	Genus	0.668874	0.48688	13.7347
Bacteria|Bacteroidota|Bacteroidia|Chitinophagales|Saprospiraceae|Phaeodactylibacter	Phaeodactylibacter	Genus	0.642384	0.451895	13.4169
Bacteria|Firmicutes|Clostridia|Oscillospirales|Hungateiclostridiaceae|uncultured_Hungateiclostridiaceae	uncultured_Hungateiclostridiaceae	Genus	0.602649	0.41691	13.3499
Bacteria|Myxococcota|Polyangia|Haliangiales|Haliangiaceae|Haliangium	Haliangium	Genus	0.688742	0.55102	13.2682
Bacteria|Bacteroidota|Bacteroidia|Cytophagales|Microscillaceae|uncultured_Microscillaceae	uncultured_Microscillaceae	Genus	0.668874	0.475219	13.1283
Bacteria|Firmicutes|Clostridia|Clostridiales|Clostridiaceae|Clostridium_sensu_stricto_9	Clostridium_sensu_stricto_9	Genus	0.503311	0.329446	12.7405
Bacteria|Bacteroidota|Bacteroidia|Sphingobacteriales|AKYH767|AKYH767_u_g	AKYH767_u_g	Genus	0.556291	0.393586	12.5394
Bacteria|Firmicutes|Bacilli|Lactobacillales|Enterococcaceae|Tetragenococcus	Tetragenococcus	Genus	0.576159	0.405248	12.344
Bacteria|Actinobacteriota|Acidimicrobiia|IMCC26256|IMCC26256_u_f|IMCC26256_u_g	IMCC26256_u_g	Genus	0.728477	0.600583	12.3149
Bacteria|Proteobacteria|Alphaproteobacteria|Rhizobiales|A0839|A0839_u_g	A0839_u_g	Genus	0.642384	0.51312	12.0991
Bacteria|Planctomycetota|OM190|OM190_u_o|OM190_u_f|OM190_u_g	OM190_u_g	Genus	0.668874	0.524781	12.0816
Bacteria|Proteobacteria|Gammaproteobacteria|Gammaproteobacteria_Incertae_Sedis|Unknown_Family|Unknown_Family_u_g	Unknown_Family_u_g	Genus	0.490066	0.335277	11.6793
Bacteria|Proteobacteria|Alphaproteobacteria|Rickettsiales|Rickettsiaceae|uncultured_Rickettsiaceae	uncultured_Rickettsiaceae	Genus	0.490066	0.358601	11.6093
Bacteria|Myxococcota|Polyangia|Polyangiales|Sandaracinaceae|Sandaracinus	Sandaracinus	Genus	0.576159	0.413994	11.4985
Bacteria|Planctomycetota|Planctomycetes|Gemmatales|Gemmataceae|Fimbriiglobus	Fimbriiglobus	Genus	0.92053	0.80758	11.4898
Bacteria|Bacteroidota|Kapabacteria|Kapabacteriales|Kapabacteriales_u_f|Kapabacteriales_u_g	Kapabacteriales_u_g	Genus	0.688742	0.51312	10.9417
Bacteria|Elusimicrobiota|Lineage_IIb|Lineage_IIb_u_o|Lineage_IIb_u_f|Lineage_IIb_u_g	Lineage_IIb_u_g	Genus	0.543046	0.381924	10.9271
Bacteria|Proteobacteria|Gammaproteobacteria|Burkholderiales|Comamonadaceae|Inhella	Inhella	Genus	0.668874	0.55102	10.8251
Bacteria|Acidobacteriota|Acidobacteriae|Paludibaculum|Paludibaculum_u_f|Paludibaculum_u_g	Paludibaculum_u_g	Genus	0.662252	0.48688	10.2595
Bacteria|Verrucomicrobiota|Verrucomicrobiae|Pedosphaerales|Pedosphaeraceae|DEV114	DEV114	Genus	0.582781	0.379009	10.172
Bacteria|Proteobacteria|Alphaproteobacteria|Rickettsiales|Rickettsiaceae|Candidatus_Megaira	Candidatus_Megaira	Genus	0.463576	0.297376	10.1254
Bacteria|Proteobacteria|Gammaproteobacteria|Enterobacterales|Enterobacteriaceae|Citrobacter	Citrobacter	Genus	0.344371	0.204082	10.0204
Bacteria|Bacteroidota|Bacteroidia|Cytophagales|Spirosomaceae|Arcicella	Arcicella	Genus	0.562914	0.390671	9.65015
Bacteria|Myxococcota|Myxococcia|Myxococcales|Myxococcaceae|uncultured_Myxococcaceae	uncultured_Myxococcaceae	Genus	0.523179	0.341108	9.58892
Bacteria|Actinobacteriota|Actinobacteria|Corynebacteriales|Mycobacteriaceae|Mycobacterium	Mycobacterium	Genus	0.344371	0.186589	9.5277
Bacteria|Chloroflexi|Anaerolineae|SBR1031|A4b|A4b_u_g	A4b_u_g	Genus	0.807947	0.629738	9.46647
Bacteria|Proteobacteria|Gammaproteobacteria|Pseudomonadales|Moraxellaceae|_Agitococcus_lubricus_group	_Agitococcus_lubricus_group	Genus	0.549669	0.3207	9.27114
Bacteria|Myxococcota|Polyangia|Polyangiales|Sandaracinaceae|uncultured_Sandaracinaceae	uncultured_Sandaracinaceae	Genus	0.529801	0.346939	8.83965
Bacteria|Acidobacteriota|Blastocatellia|Blastocatellales|Blastocatellaceae|JGI_0001001_H03	JGI_0001001_H03	Genus	0.589404	0.393586	8.76093
Bacteria|Chloroflexi|Anaerolineae|RBG_13_54_9|RBG_13_54_9_u_f|RBG_13_54_9_u_g	RBG_13_54_9_u_g	Genus	0.463576	0.297376	8.36443
Bacteria|Acidobacteriota|Blastocatellia|Blastocatellales|Blastocatellaceae|Blastocatella	Blastocatella	Genus	0.596026	0.422741	8.27697
Bacteria|Bacteroidota|Bacteroidia|Sphingobacteriales|Sphingobacteriaceae|Pedobacter	Pedobacter	Genus	0.437086	0.265306	8.24198
Bacteria|Proteobacteria|Alphaproteobacteria|Sphingomonadales|Sphingomonadaceae|Porphyrobacter	Porphyrobacter	Genus	0.443709	0.28863	8.22449
Bacteria|Myxococcota|Polyangia|Polyangiales|Phaselicystidaceae|Phaselicystis	Phaselicystis	Genus	0.450331	0.3207	7.95044
Bacteria|Proteobacteria|Alphaproteobacteria|Rickettsiales|SM2D12|SM2D12_u_g	SM2D12_u_g	Genus	0.523179	0.35277	7.82507
Bacteria|Verrucomicrobiota|Verrucomicrobiae|Pedosphaerales|Pedosphaeraceae|uncultured_Pedosphaeraceae	uncultured_Pedosphaeraceae	Genus	0.496689	0.285714	7.6793
Bacteria|Firmicutes|Bacilli|Lactobacillales|Streptococcaceae|Streptococcus	Streptococcus	Genus	0.450331	0.28863	7.49271
Bacteria|Myxococcota|Myxococcia|Myxococcales|Myxococcaceae|P3OB_42	P3OB_42	Genus	0.430464	0.28863	7.40816
Bacteria|Bacteroidota|Bacteroidia|Chitinophagales|Chitinophagaceae|Ferruginibacter	Ferruginibacter	Genus	0.470199	0.311953	7.32362
Bacteria|Acidobacteriota|Holophagae|Holophagales|Holophagaceae|Geothrix	Geothrix	Genus	0.403974	0.253644	7.28863
Bacteria|Patescibacteria|Gracilibacteria|Candidatus_Peribacteria|Candidatus_Peribacteria_u_f|Candidatus_Peribacteria_u_g	Candidatus_Peribacteria_u_g	Genus	0.794702	0.6793	7.1312
Bacteria|Proteobacteria|Gammaproteobacteria|R7C24|R7C24_u_f|R7C24_u_g	R7C24_u_g	Genus	0.470199	0.294461	6.94169
Bacteria|Verrucomicrobiota|Verrucomicrobiae|Pedosphaerales|Pedosphaeraceae|SH3_11	SH3_11	Genus	0.456954	0.262391	6.89796
Bacteria|Proteobacteria|Alphaproteobacteria|Rhodospirillales|uncultured_Rhodospirillales|uncultured_Rhodospirillales_u_g	uncultured_Rhodospirillales_u_g	Genus	0.470199	0.297376	6.64431
Bacteria|Myxococcota|Polyangia|Nannocystales|Nannocystaceae|Nannocystis	Nannocystis	Genus	0.470199	0.311953	6.58309
Bacteria|Actinobacteriota|Actinobacteria|Frankiales|Sporichthyaceae|Sporichthya	Sporichthya	Genus	0.450331	0.25656	6.56268
Bacteria|Campylobacterota|Campylobacteria|Campylobacterales|Sulfurospirillaceae|Sulfurospirillum	Sulfurospirillum	Genus	0.410596	0.276968	6.35569
Bacteria|Actinobacteriota|Thermoleophilia|Gaiellales|Gaiellaceae|Gaiella	Gaiella	Genus	0.417219	0.22449	6.21866
Bacteria|Acidobacteriota|Thermoanaerobaculia|Thermoanaerobaculales|Thermoanaerobaculaceae|Subgroup_10	Subgroup_10	Genus	0.350993	0.209913	6.12245
Bacteria|Proteobacteria|Gammaproteobacteria|Xanthomonadales|Xanthomonadaceae|Lysobacter	Lysobacter	Genus	0.437086	0.285714	6.09329
Bacteria|Proteobacteria|Alphaproteobacteria|Rhodobacterales|Rhodobacteraceae|Tabrizicola	Tabrizicola	Genus	0.437086	0.271137	6.06414
Bacteria|Proteobacteria|Gammaproteobacteria|Enterobacterales|Enterobacteriaceae|Escherichia_Shigella	Escherichia_Shigella	Genus	0.238411	0.125364	6.00875
Bacteria|Planctomycetota|Planctomycetes|Gemmatales|Gemmataceae|uncultured_Gemmataceae	uncultured_Gemmataceae	Genus	0.569536	0.381924	5.98251
Bacteria|Gemmatimonadota|Gemmatimonadetes|Gemmatimonadales|Gemmatimonadaceae|Gemmatimonas	Gemmatimonas	Genus	0.490066	0.326531	5.91545
Bacteria|Verrucomicrobiota|Chlamydiae|Chlamydiales|Parachlamydiaceae|Neochlamydia	Neochlamydia	Genus	0.682119	0.483965	5.87464
Bacteria|Desulfobacterota|uncultured_Desulfobacterota|uncultured_Desulfobacterota_u_o|uncultured_Desulfobacterota_u_f|uncultured_Desulfobacterota_u_g	uncultured_Desulfobacterota_u_g	Genus	0.423841	0.259475	5.82799
Bacteria|Proteobacteria|Gammaproteobacteria|Burkholderiales|Chromobacteriaceae|Aquitalea	Aquitalea	Genus	0.556291	0.376093	5.8105
Bacteria|Planctomycetota|Planctomycetes|Planctomycetales|Rubinisphaeraceae|SH_PL14	SH_PL14	Genus	0.761589	0.562682	5.79592
Bacteria|Actinobacteriota|Acidimicrobiia|Microtrichales|Ilumatobacteraceae|Ilumatobacter	Ilumatobacter	Genus	0.536424	0.341108	5.58601
Bacteria|Bacteroidota|Bacteroidia|Bacteroidales|Marinilabiliaceae|_Cytophaga_xylanolytica_group	_Cytophaga_xylanolytica_group	Genus	0.331126	0.183673	5.36443
Bacteria|Proteobacteria|Gammaproteobacteria|CCM19a|CCM19a_u_f|CCM19a_u_g	CCM19a_u_g	Genus	0.357616	0.218659	5.3586
Bacteria|Proteobacteria|Alphaproteobacteria|Rickettsiales|Candidatus_Jidaibacter|Candidatus_Jidaibacter_u_g	Candidatus_Jidaibacter_u_g	Genus	0.364238	0.212828	5.27697
Bacteria|Acidobacteriota|Vicinamibacteria|Vicinamibacterales|uncultured_Vicinamibacterales|uncultured_Vicinamibacterales_u_g	uncultured_Vicinamibacterales_u_g	Genus	0.357616	0.209913	5.26531
Bacteria|Proteobacteria|Alphaproteobacteria|Paracaedibacterales|Paracaedibacteraceae|Candidatus_Paracaedibacter	Candidatus_Paracaedibacter	Genus	0.331126	0.215743	5.21866
Bacteria|Firmicutes|Bacilli|Erysipelotrichales|Erysipelotrichaceae|Turicibacter	Turicibacter	Genus	0.125828	0.0612245	5.11079
Bacteria|Proteobacteria|Gammaproteobacteria|Enterobacterales|Aeromonadaceae|Aeromonas	Aeromonas	Genus	0.556291	0.413994	4.92711
Bacteria|Gemmatimonadota|Gemmatimonadetes|Gemmatimonadales|Gemmatimonadaceae|uncultured_Gemmatimonadaceae	uncultured_Gemmatimonadaceae	Genus	0.397351	0.236152	4.84257
Bacteria|Firmicutes|Clostridia|Eubacteriales|Eubacteriaceae|Acetobacterium	Acetobacterium	Genus	0.450331	0.279883	4.7551
Bacteria|Proteobacteria|Alphaproteobacteria|Caulobacterales|Hyphomonadaceae|Hirschia	Hirschia	Genus	0.357616	0.198251	4.68513
Bacteria|Chloroflexi|KD4_96|KD4_96_u_o|KD4_96_u_f|KD4_96_u_g	KD4_96_u_g	Genus	0.364238	0.204082	4.6793
Bacteria|Firmicutes|Clostridia|Peptostreptococcales_Tissierellales|Family_XI|Anaerococcus	Anaerococcus	Genus	0.18543	0.0991254	4.62682
Bacteria|Planctomycetota|Planctomycetes|Gemmatales|Gemmataceae|Gemmata	Gemmata	Genus	0.807947	0.600583	4.53936
Bacteria|Proteobacteria|Alphaproteobacteria|Caulobacterales|Hyphomonadaceae|SWB02	SWB02	Genus	0.350993	0.198251	4.21283
Bacteria|Firmicutes|Bacilli|Bacillales|Planococcaceae|Lysinibacillus	Lysinibacillus	Genus	0.13245	0.0612245	4.18367
Bacteria|Proteobacteria|Alphaproteobacteria|Acetobacterales|Acetobacteraceae|Rhodovastum	Rhodovastum	Genus	0.304636	0.174927	4.05831
Bacteria|Bacteroidota|Bacteroidia|Cytophagales|Microscillaceae|OLB12	OLB12	Genus	0.390728	0.236152	4.02915
Bacteria|Proteobacteria|Gammaproteobacteria|Burkholderiales|Sutterellaceae|AAP99	AAP99	Genus	0.324503	0.174927	4.01458
Bacteria|Bacteroidota|Bacteroidia|Cytophagales|Spirosomaceae|Lacihabitans	Lacihabitans	Genus	0.324503	0.177843	3.98542
Bacteria|Proteobacteria|Gammaproteobacteria|Burkholderiales|B1_7BS|B1_7BS_u_g	B1_7BS_u_g	Genus	0.337748	0.183673	3.97085
Bacteria|Proteobacteria|Alphaproteobacteria|uncultured_Alphaproteobacteria|uncultured_Alphaproteobacteria_u_f|uncultured_Alphaproteobacteria_u_g	uncultured_Alphaproteobacteria_u_g	Genus	0.284768	0.163265	3.96501
Bacteria|Cyanobacteria|Cyanobacteriia|Synechococcales|Cyanobiaceae|Cyanobium_PCC_6307	Cyanobium_PCC_6307	Genus	0.337748	0.204082	3.95918
Bacteria|Bacteroidota|Bacteroidia|Bacteroidales|Bacteroidaceae|Bacteroides	Bacteroides	Genus	0.278146	0.157434	3.93003
Bacteria|Proteobacteria|Gammaproteobacteria|Enterobacterales|Yersiniaceae|Yersinia	Yersinia	Genus	0.238411	0.119534	3.80466
Bacteria|Proteobacteria|Gammaproteobacteria|Enterobacterales|Pasteurellaceae|Haemophilus	Haemophilus	Genus	0.225166	0.119534	3.70554
Archaea|Halobacterota|Halobacteria|Halobacterales|Haloferacaceae|Halolamina	Halolamina	Genus	0.384106	0.259475	3.61516
Bacteria|Proteobacteria|Gammaproteobacteria|Xanthomonadales|Xanthomonadaceae|Silanimonas	Silanimonas	Genus	0.337748	0.166181	3.53061
Bacteria|Proteobacteria|Alphaproteobacteria|Rhodobacterales|Rhodobacteraceae|Paracoccus	Paracoccus	Genus	0.13245	0.058309	3.48688
Bacteria|Proteobacteria|Alphaproteobacteria|Caulobacterales|Caulobacteraceae|Phenylobacterium	Phenylobacterium	Genus	0.165563	0.0845481	3.4723
Bacteria|Planctomycetota|Planctomycetes|Pirellulales|Pirellulaceae|uncultured_Pirellulaceae	uncultured_Pirellulaceae	Genus	0.536424	0.341108	3.31778
Bacteria|Actinobacteriota|Actinobacteria|Propionibacteriales|Nocardioidaceae|Nocardioides	Nocardioides	Genus	0.304636	0.157434	3.21283
Bacteria|Firmicutes|Desulfitobacteriia|Desulfitobacteriales|Desulfitobacteriaceae|Desulfosporosinus	Desulfosporosinus	Genus	0.152318	0.0758017	3.1516
Bacteria|Proteobacteria|Gammaproteobacteria|Xanthomonadales|Xanthomonadaceae|Arenimonas	Arenimonas	Genus	0.298013	0.186589	3.1516
Bacteria|Bacteroidota|Bacteroidia|Sphingobacteriales|KD3_93|KD3_93_u_g	KD3_93_u_g	Genus	0.258278	0.134111	3.1312
Archaea|Halobacterota|Halobacteria|Halobacterales|Haloferacaceae|Halobellus	Halobellus	Genus	0.509934	0.329446	3.06997
Bacteria|Actinobacteriota|Thermoleophilia|Solirubrobacterales|67_14|67_14_u_g	67_14_u_g	Genus	0.225166	0.116618	2.95044
Bacteria|Firmicutes|Clostridia|Clostridiales|Caloramatoraceae|Fonticella	Fonticella	Genus	0.192053	0.0962099	2.92128
Bacteria|Proteobacteria|Alphaproteobacteria|Rhizobiales|Beijerinckiaceae|FukuN57	FukuN57	Genus	0.245033	0.12828	2.88921
Bacteria|Hydrogenedentes|Hydrogenedentia|Hydrogenedentiales|Hydrogenedensaceae|Hydrogenedensaceae_u_g	Hydrogenedensaceae_u_g	Genus	0.238411	0.151603	2.78717
Bacteria|Cyanobacteria|Vampirivibrionia|Caenarcaniphilales|Caenarcaniphilales_u_f|Caenarcaniphilales_u_g	Caenarcaniphilales_u_g	Genus	0.198675	0.110787	2.76968
Bacteria|Campylobacterota|Campylobacteria|Campylobacterales|Arcobacteraceae|Pseudarcobacter	Pseudarcobacter	Genus	0.245033	0.134111	2.72595
Bacteria|Proteobacteria|Gammaproteobacteria|Burkholderiales|Alcaligenaceae|Verticiella	Verticiella	Genus	0.231788	0.107872	2.72303
Bacteria|Bacteroidota|Bacteroidia|Cytophagales|Microscillaceae|Hassallia	Hassallia	Genus	0.211921	0.0991254	2.72012
Bacteria|Proteobacteria|Alphaproteobacteria|Rhizobiales|Rhizobiaceae|Allorhizobium_Neorhizobium_Pararhizobium_Rhizobium	Allorhizobium_Neorhizobium_Pararhizobium_Rhizobium	Genus	0.15894	0.0758017	2.69388
Bacteria|Proteobacteria|Alphaproteobacteria|Rhizobiales|Beijerinckiaceae|Bosea	Bosea	Genus	0.251656	0.122449	2.67055
Bacteria|Campylobacterota|Campylobacteria|Campylobacterales|uncultured_Campylobacterales|uncultured_Campylobacterales_u_g	uncultured_Campylobacterales_u_g	Genus	0.258278	0.134111	2.64723
Bacteria|Proteobacteria|Alphaproteobacteria|Rhodobacterales|Rhodobacteraceae|Flavimaricola	Flavimaricola	Genus	0.18543	0.0962099	2.59767
Bacteria|Proteobacteria|Gammaproteobacteria|Gammaproteobacteria_Incertae_Sedis|Unknown_Family|Candidatus_Ovatusbacter	Candidatus_Ovatusbacter	Genus	0.178808	0.0845481	2.59475
Bacteria|Proteobacteria|Gammaproteobacteria|Burkholderiales|Oxalobacteraceae|Massilia	Massilia	Genus	0.271523	0.154519	2.58601
Bacteria|Proteobacteria|Alphaproteobacteria|Rhizobiales|Hyphomicrobiaceae|Pedomicrobium	Pedomicrobium	Genus	0.218543	0.116618	2.52478
Bacteria|Actinobacteriota|Actinobacteria|Pseudonocardiales|Pseudonocardiaceae|Actinophytocola	Actinophytocola	Genus	0.112583	0.0524781	2.50437
Bacteria|Proteobacteria|Alphaproteobacteria|Rickettsiales|Rickettsiaceae|Rickettsia	Rickettsia	Genus	0.192053	0.104956	2.48688
Bacteria|Proteobacteria|Alphaproteobacteria|Acetobacterales|Acetobacteraceae|uncultured_Acetobacteraceae	uncultured_Acetobacteraceae	Genus	0.225166	0.116618	2.48105
Bacteria|Bacteroidota|Bacteroidia|Bacteroidales|Prolixibacteraceae|BSV13	BSV13	Genus	0.18543	0.0932945	2.41108
Bacteria|Actinobacteriota|Actinobacteria|Actinomycetales|Actinomycetaceae|Actinomyces	Actinomyces	Genus	0.172185	0.0845481	2.40525
Bacteria|Proteobacteria|Alphaproteobacteria|Paracaedibacterales|Paracaedibacteraceae|uncultured_Paracaedibacteraceae	uncultured_Paracaedibacteraceae	Genus	0.178808	0.122449	2.37609
Bacteria|Proteobacteria|Alphaproteobacteria|Holosporales|Holosporaceae|uncultured_Holosporaceae	uncultured_Holosporaceae	Genus	0.172185	0.0874636	2.37026
Bacteria|Firmicutes|Bacilli|Brevibacillales|Brevibacillaceae|Brevibacillus	Brevibacillus	Genus	0.10596	0.0466472	2.34402
Bacteria|Planctomycetota|Planctomycetes|Planctomycetales|Rubinisphaeraceae|Planctomicrobium	Planctomicrobium	Genus	0.476821	0.311953	2.30612
Bacteria|Verrucomicrobiota|Verrucomicrobiae|Verrucomicrobiales|DEV007|DEV007_u_g	DEV007_u_g	Genus	0.344371	0.19242	2.26822
Bacteria|Proteobacteria|Gammaproteobacteria|Burkholderiales|TRA3_20|TRA3_20_u_g	TRA3_20_u_g	Genus	0.211921	0.102041	2.26531
Bacteria|Proteobacteria|Gammaproteobacteria|Burkholderiales|Methylophilaceae|Methylophilus	Methylophilus	Genus	0.165563	0.0845481	2.22449
Bacteria|Proteobacteria|Gammaproteobacteria|Diplorickettsiales|Diplorickettsiaceae|Aquicella	Aquicella	Genus	0.172185	0.0845481	2.20408
Bacteria|Planctomycetota|Planctomycetes|Isosphaerales|Isosphaeraceae|uncultured_Isosphaeraceae	uncultured_Isosphaeraceae	Genus	0.258278	0.134111	2.19825
Bacteria|Firmicutes|Clostridia|Clostridiales|Clostridiaceae|Clostridium_sensu_stricto_12	Clostridium_sensu_stricto_12	Genus	0.152318	0.0816327	2.16327
Bacteria|Verrucomicrobiota|Verrucomicrobiae|Chthoniobacterales|Terrimicrobiaceae|Terrimicrobium	Terrimicrobium	Genus	0.152318	0.0787172	2.14577
Bacteria|Bdellovibrionota|Bdellovibrionia|Bacteriovoracales|Bacteriovoracaceae|Bacteriovorax	Bacteriovorax	Genus	0.15894	0.0845481	2.13994
Bacteria|Actinobacteriota|Actinobacteria|Frankiales|Geodermatophilaceae|Klenkia	Klenkia	Genus	0.178808	0.090379	2.10787
Bacteria|Deinococcota|Deinococci|Thermales|Thermaceae|Meiothermus	Meiothermus	Genus	0.145695	0.0641399	2.10787
Bacteria|Actinobacteriota|Actinobacteria|Micrococcales|Micrococcaceae|Rothia	Rothia	Genus	0.145695	0.0758017	2.06997
Bacteria|Proteobacteria|Gammaproteobacteria|Pseudomonadales|Moraxellaceae|Enhydrobacter	Enhydrobacter	Genus	0.125828	0.058309	2.01458
Bacteria|Proteobacteria|Gammaproteobacteria|Burkholderiales|Gallionellaceae|Candidatus_Nitrotoga	Candidatus_Nitrotoga	Genus	0.251656	0.134111	2.00583
Bacteria|Planctomycetota|Planctomycetes|Gemmatales|Gemmataceae|Telmatocola	Telmatocola	Genus	0.450331	0.274052	1.97668
Bacteria|Verrucomicrobiota|Chlamydiae|Chlamydiales|cvE6|cvE6_u_g	cvE6_u_g	Genus	0.331126	0.180758	1.96793
Bacteria|Proteobacteria|Alphaproteobacteria|Rhodobacterales|Rhodobacteraceae|Cereibacter	Cereibacter	Genus	0.192053	0.0874636	1.95918
Bacteria|Proteobacteria|Alphaproteobacteria|Rhizobiales|Rhizobiaceae|Mesorhizobium	Mesorhizobium	Genus	0.145695	0.0699708	1.95627
Bacteria|Proteobacteria|Alphaproteobacteria|Rhizobiales|Rhizobiales_Incertae_Sedis|Phreatobacter	Phreatobacter	Genus	0.13245	0.0699708	1.95044
Bacteria|Planctomycetota|Phycisphaerae|Phycisphaerales|Phycisphaeraceae|SM1A02	SM1A02	Genus	0.284768	0.169096	1.90962
Bacteria|Firmicutes|Clostridia|Peptostreptococcales_Tissierellales|Anaerovoracaceae|Anaerovorax	Anaerovorax	Genus	0.10596	0.0524781	1.8688
Bacteria|Cyanobacteria|Cyanobacteriia|Cyanobacteriales|Phormidiaceae|Tychonema_CCAP_1459_11B	Tychonema_CCAP_1459_11B	Genus	0.119205	0.0553936	1.86589
Bacteria|Myxococcota|Myxococcia|Myxococcales|Myxococcaceae|Myxococcus	Myxococcus	Genus	0.13245	0.0641399	1.86006
Bacteria|Margulisbacteria|Margulisbacteria_u_c|Margulisbacteria_u_o|Margulisbacteria_u_f|Margulisbacteria_u_g	Margulisbacteria_u_g	Genus	0.264901	0.131195	1.83965
Bacteria|Firmicutes|Bacilli|RF39|RF39_u_f|RF39_u_g	RF39_u_g	Genus	0.192053	0.0962099	1.79009
Bacteria|Bdellovibrionota|Bdellovibrionia|Bdellovibrionales|Bdellovibrionaceae|OM27_clade	OM27_clade	Genus	0.198675	0.0932945	1.59184
Bacteria|Verrucomicrobiota|Chlamydiae|Chlamydiales|Simkaniaceae|Candidatus_Rhabdochlamydia	Candidatus_Rhabdochlamydia	Genus	0.298013	0.154519	1.58892
Bacteria|Proteobacteria|Gammaproteobacteria|Burkholderiales|Nitrosomonadaceae|Ellin6067	Ellin6067	Genus	0.198675	0.090379	1.55102
Bacteria|Proteobacteria|Alphaproteobacteria|Rhizobiales|Beijerinckiaceae|uncultured_Beijerinckiaceae	uncultured_Beijerinckiaceae	Genus	0.10596	0.0466472	1.4723
Bacteria|Armatimonadota|Fimbriimonadia|Fimbriimonadales|Fimbriimonadaceae|Fimbriimonadaceae_u_g	Fimbriimonadaceae_u_g	Genus	0.165563	0.0845481	1.45773
Bacteria|Proteobacteria|Gammaproteobacteria|Xanthomonadales|Rhodanobacteraceae|uncultured_Rhodanobacteraceae	uncultured_Rhodanobacteraceae	Genus	0.13245	0.058309	1.44315
Archaea|Halobacterota|Halobacteria|Halobacterales|Haloferacaceae|Haloplanus	Haloplanus	Genus	0.331126	0.186589	1.42274
Bacteria|Proteobacteria|Alphaproteobacteria|Micavibrionales|uncultured_Micavibrionales|uncultured_Micavibrionales_u_g	uncultured_Micavibrionales_u_g	Genus	0.198675	0.102041	1.38192
Bacteria|Actinobacteriota|Actinobacteria|Frankiales|uncultured_Frankiales|uncultured_Frankiales_u_g	uncultured_Frankiales_u_g	Genus	0.152318	0.0670554	1.37901
Bacteria|Proteobacteria|Gammaproteobacteria|Pseudomonadales|Halomonadaceae|Salicola	Salicola	Genus	0.125828	0.0612245	1.37901
Bacteria|Deinococcota|Deinococci|Deinococcales|Trueperaceae|Truepera	Truepera	Genus	0.172185	0.0787172	1.34985
Bacteria|Firmicutes|Clostridia|Peptostreptococcales_Tissierellales|Anaerovoracaceae|_Eubacterium_brachy_group	_Eubacterium_brachy_group	Genus	0.119205	0.0524781	1.32653
Bacteria|Spirochaetota|Spirochaetia|Spirochaetales|Spirochaetaceae|Salinispira	Salinispira	Genus	0.18543	0.0932945	1.27697
Bacteria|Firmicutes|Clostridia|Oscillospirales|Ruminococcaceae|Ruminococcus	Ruminococcus	Genus	0.125828	0.0553936	1.23615
Bacteria|Actinobacteriota|Actinobacteria|Micrococcales|Microbacteriaceae|Candidatus_Planktoluna	Candidatus_Planktoluna	Genus	0.119205	0.0553936	1.22157
Bacteria|Firmicutes|Negativicutes|Veillonellales_Selenomonadales|Sporomusaceae|Pelosinus	Pelosinus	Genus	0.205298	0.116618	1.18659
Bacteria|Bacteroidota|Bacteroidia|Chitinophagales|Chitinophagaceae|Lacibacter	Lacibacter	Genus	0.125828	0.0612245	1.18367
Bacteria|Calditrichota|Calditrichia|Calditrichales|Calditrichaceae|JdFR_76	JdFR_76	Genus	0.125828	0.0641399	1.17784
Bacteria|Proteobacteria|Alphaproteobacteria|Azospirillales|Azospirillaceae|Azospirillum	Azospirillum	Genus	0.119205	0.058309	1.14577
Bacteria|Bacteroidota|Bacteroidia|Bacteroidales|Williamwhitmaniaceae|Williamwhitmania	Williamwhitmania	Genus	0.125828	0.0612245	1.08746
Bacteria|Proteobacteria|Alphaproteobacteria|Caulobacterales|Caulobacteraceae|Asticcacaulis	Asticcacaulis	Genus	0.10596	0.0553936	1.08163
Bacteria|Proteobacteria|Gammaproteobacteria|Burkholderiales|Aquaspirillaceae|Aquaspirillum	Aquaspirillum	Genus	0.139073	0.0787172	1.0379
Bacteria|Verrucomicrobiota|Verrucomicrobiae|Opitutales|Opitutaceae|Lacunisphaera	Lacunisphaera	Genus	0.152318	0.0758017	1.02915
Bacteria|Proteobacteria|Gammaproteobacteria|Burkholderiales|Nitrosomonadaceae|DSSD61	DSSD61	Genus	0.112583	0.0553936	0.991254
Bacteria|Proteobacteria|Alphaproteobacteria|Defluviicoccales|uncultured_Defluviicoccales|uncultured_Defluviicoccales_u_g	uncultured_Defluviicoccales_u_g	Genus	0.10596	0.0495627	0.970845
Bacteria|Abditibacteriota|Abditibacteria|Abditibacteriales|Abditibacteriaceae|Abditibacterium	Abditibacterium	Genus	0.172185	0.0845481	0.96793
Bacteria|Proteobacteria|Gammaproteobacteria|JG36_GS_52|JG36_GS_52_u_f|JG36_GS_52_u_g	JG36_GS_52_u_g	Genus	0.10596	0.0524781	0.944606
Bacteria|Dependentiae|Babeliae|Babeliales|Babeliaceae|Babeliaceae_u_g	Babeliaceae_u_g	Genus	0.13245	0.0612245	0.927114
Archaea|Nanoarchaeota|Nanoarchaeia|Woesearchaeales|Woesearchaeales_u_f|Woesearchaeales_u_g	Woesearchaeales_u_g	Genus	0.119205	0.0612245	0.924198
Bacteria|Bacteroidota|Bacteroidia|Cytophagales|Spirosomaceae|Emticicia	Emticicia	Genus	0.13245	0.0641399	0.889213
Bacteria|Proteobacteria|Gammaproteobacteria|Burkholderiales|Comamonadaceae|Limnohabitans	Limnohabitans	Genus	0.119205	0.0641399	0.854227
Bacteria|FCPU426|FCPU426_u_c|FCPU426_u_o|FCPU426_u_f|FCPU426_u_g	FCPU426_u_g	Genus	0.10596	0.0466472	0.851312
Bacteria|Firmicutes|Bacilli|Erysipelotrichales|Erysipelotrichaceae|Erysipelothrix	Erysipelothrix	Genus	0.10596	0.0524781	0.830904
Bacteria|Planctomycetota|Planctomycetes|Isosphaerales|Isosphaeraceae|Tundrisphaera	Tundrisphaera	Genus	0.112583	0.0495627	0.772595
Bacteria|Patescibacteria|ABY1|Candidatus_Magasanikbacteria|Candidatus_Magasanikbacteria_u_f|Candidatus_Magasanikbacteria_u_g	Candidatus_Magasanikbacteria_u_g	Genus	0.205298	0.102041	0.763848
Bacteria|Patescibacteria|Parcubacteria|Candidatus_Nomurabacteria|Candidatus_Nomurabacteria_u_f|Candidatus_Nomurabacteria_u_g	Candidatus_Nomurabacteria_u_g	Genus	0.245033	0.131195	0.658892
Bacteria|Patescibacteria|Microgenomatia|Candidatus_Woesebacteria|Candidatus_Woesebacteria_u_f|Candidatus_Woesebacteria_u_g	Candidatus_Woesebacteria_u_g	Genus	0.178808	0.0932945	0.64723
Bacteria|Actinobacteriota|Actinobacteria|Pseudonocardiales|Pseudonocardiaceae|Actinomycetospora	Actinomycetospora	Genus	0.10596	0.0466472	0.618076
Bacteria|Proteobacteria|Gammaproteobacteria|Burkholderiales|Rhodocyclaceae|Candidatus_Accumulibacter	Candidatus_Accumulibacter	Genus	0.119205	0.0524781	0.609329
Archaea|Halobacterota|Halobacteria|Halobacterales|Haloferacaceae|Haloparvum	Haloparvum	Genus	0.476821	0.317784	0.472303
Bacteria|Spirochaetota|Leptospirae|Leptospirales|Leptospiraceae|Leptospira	Leptospira	Genus	0.152318	0.0728863	0.309038
Bacteria|Planctomycetota|Planctomycetes|Pirellulales|Pirellulaceae|Rhodopirellula	Rhodopirellula	Genus	0.10596	0.0495627	0.247813
Archaea|Halobacterota|Halobacteria|Halobacterales|Haloferacaceae|Halopenitus	Halopenitus	Genus	0.165563	0.090379	0.119534
